# Supplementary material for: Metabolomics and Microbiomics Insights into Differential Surface Fouling of Three Macroalgal Species of Fucus (Fucales, Phaeophyceae) That Co-Exist in the German Baltic Sea
Source: Mar Drugs. 2023 Nov 16;21(11):595. doi: 10.3390/md21110595 (PMC10672516; doi:10.3390/md21110595)
Supplement: Supplementary file 1 [file marinedrugs-21-00595-s001.zip]

Archive with 2 entries (2 files):
- Table S1_Putative annotations of metabolites.xlsx
- Tasdemir_Fucus_MDrugs_SI.pdf
