# Supplementary material for: Metabolomics and Microbiomics Insights into Differential Surface Fouling of Three Macroalgal Species of Fucus (Fucales, Phaeophyceae) That Co-Exist in the German Baltic Sea
Source: Mar Drugs. 2023 Nov 16;21(11):595. doi: 10.3390/md21110595 (PMC10672516; doi:10.3390/md21110595)
Supplement: Supplementary file 1 [file marinedrugs-21-00595-s001.zip › Table S1_Putative annotations of metabolites.xlsx]

## Sheet: Table S1
Adduct	parent mass	RTMean	Mol. Form.	ppm	MS2	Putative I.D	Chemical class/ Family	MolNetEnhancer class ID	Extraction type	Specific extract	Fucus species	Peak Area: FE	Peak Area FE_SA	Peak Area: FE_SD	Peak Area:FE_SFA	Peak Area:FE_SFD	Peak Area:FE_W	Peak Area:FS	Peak Area:FS_SA	Peak Area:FS_SD	Peak Area:FS_SFA	Peak Area:FS_SFD	Peak Area:FS_W	Peak Area:FV	Peak Area:FV_SA	Peak Area:FV_SD	Peak Area:FV_SFA	Peak Area:FV_SFD	Peak Area:FV_W	Peak Area:SA	Peak Area:SD	Peak Area:SFA	Peak Area:SFD	Peak Area:W
[M+H]+	223.988	0.3815	-	-	124.0602; 97.9681, 56.9433	-	-	no matches	SFD,SD,Whole,SA	FS_SA,FV_SA,FV_SFD,FV_W,FE_SD,FS_SD,FV_SD,FE_SA	FS,FE,FV	96542.6	760228	880996	0	0	0	229004	3.53954e+06	353533	0	0	0	194321	2.46963e+06	450390	0	27924.9	48760.7	2.25647e+06	561640	0	9308.31	16253.6
	151.034	0.3834	-	-		-	-	no matches	SFD,SD,SFA,Whole	FV_SFD,FV_W,FS_SD,FV_SD,FE_SFD,FE_SFA,FV_SFA	FS,FE,FV	179845	0	0	274352	337122	0	135712	0	2.3071e+06	0	0	0	457757	0	2.35632e+06	198248	307133	579729	0	1.55448e+06	157533	214751	193243
[M+H]+	265.016	0.4128	-	-		-	-	no matches	SD,SA	FS_SA,FV_SA,FS_SD,FE_SA	FS,FE,FV	5689.38	96719.5	0	0	0	0	28447.4	383294	100311	0	0	0	19626	333641	0	0	0	0	271218	33437.1	0	0	0
	167.012	0.4442	-	-		-	-	no matches	SFD,SD,SFA,Whole	FV_SFD,FV_W,FS_SFA,FE_SD,FS_SD,FE_SFD,FE_SFA,FV_SFA,FE_W	FS,FE,FV	238002	0	222707	368589	340299	55777.5	83245	0	400873	202859	0	0	197982	0	0	279022	117601	276517	0	207860	283490	152633	110765
[M+H]+	419.083	0.4883	C16H18O13	0	237.0101; 199.9789; 173.9602; 169.9702; 139.9601; 114.9502	-	-	Isoflavonoids	SFD,SFA,Whole	FV_SFD,FV_W,FS_W,FE_SFD,FS_SFD,FE_SFA	FS,FE,FV	60176.7	0	0	104102	100499	0	62245.9	0	0	0	123509	88127.6	57653.3	0	0	0	100815	95206.6	0	0	34700.7	108274	61111.4
[M+Na]+	418.076	0.4885	C18H13N5O6	0	322.0371; 237.0045; 205.9886; 199.9749; 173.9603; 169.9667; 139.9543; 113.9392	-	-	Isoflavonoids	SFD,SFA,Whole	FV_SFD,FV_W,FS_SFA,FS_W,FE_SFD,FE_SFA,FV_SFA	FS,FE,FV	120144	0	0	173966	234523	0	40484.1	0	0	45207.7	0	92438.1	100310	0	0	60679.7	134125	146248	0	0	93284.3	122883	79562.1
	419.087	0.4887	-	-	-	-	-	Isoflavonoids	Whole	FE_W	FE	34316.2	0	0	0	0	116675	0	0	0	0	0	0	0	0	0	0	0	0	0	0	0	0	38891.7
[M+H]+	418.081	0.4887	C16H18O13	-1.4	322.0301; 237.0101; 199.9781; 173.9600; 169.9702; 139.9476; 114.9503	-	-	Isoflavonoids	Whole	FE_W	FE	61212	0	0	0	0	208121	0	0	0	0	0	0	0	0	0	0	0	0	0	0	0	0	69373.6
[M+H]+	184.061	0.5015	C8H9NO4	1.8	166.0519; 97.9687; 88.0754; 84.08	4-pyridoxic acid	pyridines	no matches	SFD,SFA,Whole,SA	FV_SFD,FV_W,FS_SFA,FS_W,FE_SFD,FE_SA,FS_SFD,FE_SFA,FV_SFA	FS,FE,FV	54180.4	12801.4	0	48214.8	133438	0	9455.64	0	0	3592.9	15350.5	13205.8	39955.5	0	0	33076.3	51518.9	51253.6	4267.13	0	28294.7	66769.2	21486.5
[M+Na]+	367.121	0.5146	C12H24O11	-2.5	249.0573; 239.0438; 205.0686; 187.0203; 171.0261; 103.0004	1-O-D-Glucopyranosyl-D-mannitol	SugarPolyol	no matches	SFD,SD,SFA,Whole	FV_SFD,FV_W,FS_SFA,FE_SD,FS_W,FE_SFD,FS_SFD,FE_SFA,FV_SFA,FE_W	FS,FE,FV	728018	0	8469.35	669476	942890	861201	86424.9	0	0	57033.3	89638.2	147173	130166	0	0	42413.9	118825	281325	0	2823.12	256308	383784	429900
[M+H]+	398.051	0.5147	C9H17O17	-2.2		-	-	no matches	SFD,SFA,Whole	FV_W,FE_SFD,FE_SFA,FE_W	FE,FV	36537.7	0	0	36231.4	54177.2	33819.5	0	0	0	0	0	0	6074.4	0	0	0	0	20653	0	0	12077.1	18059.1	18157.5
[M+H]+	236.149	0.5355	C10H21NO5	-4.2	144.1011; 100.1101; 87.0401; 75.0400	Ulvaline	Amino acid (betaine type)	no matches	SFD,SD,SFA,Whole,SA	FS_SA,FV_SFD,FV_W,FS_SFA,FE_SD,FS_W,FS_SD,FV_SD,FE_SFD,FE_SA,FS_SFD,FE_SFA,FV_SFA,FE_W	FS,FE,FV	130110	22201.8	118452	125069	96099.4	193076	32125.8	16852	12404.9	23072	33862	46442.5	65479.6	0	20170.3	47054.5	86400.5	85141.5	13017.9	50342.5	65065.3	72120.6	108220
[M+Na]+	205.068	0.5669	C6H14O6	-3.4	126.9464; 84.9582	Mannitol	Sugar-Polyol	no matches	SFD,SFA,Whole	FV_SFD,FV_W,FS_SFA,FE_SFD,FE_SFA,FE_W	FS,FE,FV	346102	0	0	729054	233658	214035	109318	0	0	371682	0	0	408564	0	0	0	798891	590226	0	0	366912	344183	268087
[M+H]+	499.087	1.4727	C24H18O12	1.2	435.0751; 393.0592; 369.0576; 351.0495; 338.0406; 327.0512; 285.0372; 269.0429; 257.0458; 191.0317; 163.0364; 139.0404	Fucodiphlorethol (A,B); Tetrafucol (A, B)	Phlorotanin tetramer	Flavonoids	SFD,SD,SFA,Whole	FV_SFD,FV_W,FS_SFA,FS_W,FS_SD,FS_SFD,FV_SFA	FS,FV	0	0	0	0	0	0	129236	0	75223.9	95607	121016	207737	268135	0	0	332526	314920	264215	0	25074.6	142711	145312	157317
[M+H]+	414.269	1.4915	C18H39NO9	-1.7	396.2660; 308.2081; 264.1750; 220.1553; 207.0278; 176.1270; 132.1029; 114.0910; 88.0761; 70.0648	-	-	Carboxylic acids and derivatives	SD	FE_SD,FS_SD,FV_SD	FS,FE,FV	5368.42	0	91263.2	0	0	0	10663.9	0	181287	0	0	0	4108.23	0	69839.9	0	0	0	0	114130	0	0	0
[M+H]+	499.087	1.5013	C24H18O12	-	-	Fucodiphloroethol G	Phlorotannins	Flavonoids	SFD,SD,Whole	FV_SFD,FV_W,FS_SD	FS,FV	0	0	0	0	0	0	3958.7	0	67297.9	0	0	0	180616	0	0	0	339963	274133	0	22432.6	0	113321	91377.7
[M+H]+	178.122	1.5321	-	-	-	-	-	Pyridines and derivatives	SFD,SD,SFA,Whole	FV_SFD,FV_W,FS_SFA,FE_SD,FS_SD,FV_SD,FE_SFD,FE_SFA,FV_SFA	FS,FE,FV	144725	0	247699	319278	123246	0	33300.5	0	178124	77596.8	0	0	110146	0	289571	48490.1	62297	205795	0	238465	148455	61847.8	68598.5
[M+H]+	623.103	1.5448	C30H22O15	0.8	614.8212; 517.0701; 493.0755; 433.0521, 381.0600; 285.0510, 139.0401	Fucotriphlorethol A	Phlorotanin pentamer	no matches	SFD,SD,SFA	FS_SFA,FS_SD,FS_SFD	FS	0	0	0	0	0	0	13224.7	0	99795.7	11843.9	13160.8	0	0	0	0	0	0	0	0	33265.2	3947.97	4386.93	0
[M+H]+	634.402	1.5651	C28H59NO14	0.9	-	-	-	Carboxylic acids and derivatives	SD	FE_SD,FS_SD,FV_SD	FS,FE,FV	2100.68	0	35711.6	0	0	0	3506.23	0	59605.9	0	0	0	2719.21	0	46226.6	0	0	0	0	47181.3	0	0	0
[M+H]+	458.296	1.5717	C20H43NO10	-2	440.2871; 308.2080; 264.1800; 220.1561; 176.1279; 132.1019; 114.0904; 88.0701; 70.0602		-	Carboxylic acids and derivatives	SD	FE_SD,FS_SD,FV_SD	FS,FE,FV	9046.61	0	153792	0	0	0	5356.36	0	91058.1	0	0	0	4979.14	0	84645.4	0	0	0	0	109832	0	0	0
[M+H]+	174.148	1.5742	C7H17N4O	1.9	119.0484; 91.0537; 69.0698	-	-	no matches	SD,SA	FS_SA,FE_SD,FS_SD,FV_SD	FS,FE,FV	26911.1	0	457488	0	0	0	64913.8	20250.6	1.08328e+06	0	0	0	27593.2	0	469084	0	0	0	6750.21	669952	0	0	0
[M+H]+	178.133	1.5834	-		161.1054; 135.0875; 108.0778	-	-	Pyridines and derivatives	SD	FE_SD,FS_SD,FV_SD	FS,FE,FV	26007.7	0	442132	0	0	0	11083.9	0	188426	0	0	0	20132.8	0	342257	0	0	0	0	324271	0	0	0
M+H-NH3	188.07	1.5967	C11H10NO2	-4.8	143.0691; 118.0596, 115.0502; 910500	L-Tryptophan	Amino acid	no matches	SD	FE_SD,FS_SD,FV_SD	FS,FE,FV	15070.5	0	256198	0	0	0	19127.2	0	325162	0	0	0	5003.93	0	85066.8	0	0	0	0	222142	0	0	0
[M+H]+	327.201	1.6082	C14H30O8	-2.1	133.0901; 89.0600	-	-	no matches	SD	FE_SD,FS_SD,FV_SD	FS,FE,FV	13678	0	232526	0	0	0	27775.3	0	472180	0	0	0	12330.3	0	209615	0	0	0	0	304774	0	0	0
[M+H]+	590.375	1.6086	C26H55NO13	0.3	-	-	-	Carboxylic acids and derivatives	SD	FE_SD,FS_SD,FV_SD	FS,FE,FV	7269.38	0	123579	0	0	0	4753.71	0	80813	0	0	0	4036.32	0	68617.5	0	0	0	0	91003.3	0	0	0
[M+H]+	502.322	1.6187	C20H47NO11	-0.4	484.3100, 440.2801; 396.2571; 352.2402; 308.2001; 264.1764; 114.0900	-	-	Carboxylic acids and derivatives	SD	FE_SD,FS_SD,FV_SD	FS,FE,FV	4076.41	0	69299	0	0	0	9696.67	0	164843	0	0	0	5133.29	0	87265.9	0	0	0	0	107136	0	0	0
[M+H]+	546.349	1.6192	C24H51NO12	0		-	-	Carboxylic acids and derivatives	SD	FE_SD,FS_SD,FV_SD	FS,FE,FV	8735.98	0	148512	0	0	0	13952.4	0	237190	0	0	0	6074.19	0	103261	0	0	0	0	162988	0	0	0
[M+H]+	371.227	1.6359	C16H34O9	-1.1	340.2001; 232.1401; 144.08; 114.04912; 89.0590	-	-	no matches	SD	FE_SD,FS_SD,FV_SD	FS,FE,FV	14458.1	0	245787	0	0	0	15112.4	0	256911	0	0	0	16214.6	0	275648	0	0	0	0	259449	0	0	0
[M+H]+	432.28	1.6424	C18H41NO10	-1.2	177.1101; 133.0885; 89.0601	-	-	Carboxylic acids and derivatives	SD,SA	FS_SA,FV_SA,FE_SD,FS_SD,FV_SD	FS,FE,FV	20320.5	0	345448	0	0	0	16605.9	57995.9	224304	0	0	0	9245.81	17427.4	139751	0	0	0	25141.1	236501	0	0	0
[M+H]+	453.21	1.6427	C16H37O12P	-1.5		-	-	no matches	SD	FE_SD,FS_SD,FV_SD	FS,FE,FV	5858.21	0	99589.5	0	0	0	6322.53	0	107483	0	0	0	5188.73	0	88208.4	0	0	0	0	98427	0	0	0
[M+H]+	388.254	1.6486	C16H37NO9	-2.6	177.1050; 133.0871; 89.0584	-	-	no matches	SD	FE_SD,FS_SD,FV_SD	FS,FE,FV	8976.39	0	152599	0	0	0	13549.7	0	230346	0	0	0	8271.99	0	140624	0	0	0	0	174523	0	0	0
[M+H]+	415.253	1.6525	C18H38O10	-1.7	133.0894; 89.0600	-	-	Carboxylic acids and derivatives	SD,SA	FS_SA,FV_SA,FE_SD,FS_SD,FV_SD	FS,FE,FV	11652.1	0	198087	0	0	0	18833.9	51560.1	268616	0	0	0	14139.8	15468.5	224908	0	0	0	22342.9	230537	0	0	0
[M+H]+	409.183	1.6533	C17H24N6O6	-1		-	-	no matches	SD	FE_SD,FS_SD,FV_SD	FS,FE,FV	4725.18	0	80328.1	0	0	0	5707.51	0	97027.7	0	0	0	5734.43	0	97485.4	0	0	0	0	91613.7	0	0	0
[M+H]+	459.278	1.6626	C20H42O11	-0.4	177.1101; 133.0902; 89.0602	-	-	Carboxylic acids and derivatives	SD,SA	FV_SA,FE_SD,FS_SD,FV_SD	FS,FE,FV	6447.5	0	109608	0	0	0	23701.9	0	402933	0	0	0	7008.93	40338.4	78813.4	0	0	0	13446.1	197118	0	0	0
[M+H]+	520.333	1.6657	C17H46N9O7P	0.2		-	-	no matches	SD,SA	FS_SA,FE_SD,FS_SD,FV_SD	FS,FE,FV	2861.19	0	48640.2	0	0	0	10214.3	14950.2	158694	0	0	0	3414.51	0	58046.7	0	0	0	4983.4	88460.2	0	0	0
[M+H]+	476.306	1.6834	C20H45NO11 C35H39O	-0.6	177.11; 133.09; 89.06	-	-	Carboxylic acids and derivatives	SD,SA	FV_SA,FE_SD,FS_SD,FV_SD	FS,FE,FV	9579.5	0	162851	0	0	0	20895.1	0	355217	0	0	0	7975.83	41898.8	93690.4	0	0	0	13966.3	203919	0	0	0
[M+Na]+	525.288	1.6859	C22H46O12	-1.1	481.26; 349.1901	monoacylglyceroltrimethylhomoserine (MGTA) 20:3	Galactolipid	no matches	SD,SA	FS_SA,FV_SA,FE_SD,FS_SD,FV_SD,FE_SA	FS,FE,FV	45788.7	61186.7	717221	0	0	0	112090	215766	1.68976e+06	0	0	0	59455.8	264481	746268	0	0	0	180478	1.05108e+06	0	0	0
[M+H]+	547.334	1.7012	C24H50O13	-1.3		-		no matches	SD,SA	FS_SA,FE_SD,FV_SD	FS,FE,FV	4916.76	0	83584.9	0	0	0	755.99	12851.8	0	0	0	0	3286.38	0	55868.4	0	0	0	4283.94	46484.4	0	0	0
[M+Na]+	569.314	1.7054	C24H50O13	-0.7	367.1002; 262.0601	-	Galactolipid	no matches	SD,SA	FS_SA,FV_SA,FE_SD,FS_SD,FV_SD,FE_SA	FS,FE,FV	35952.1	35422.7	575762	0	0	0	57834.7	123386	859804	0	0	0	32754.3	143913	412909	0	0	0	100907	616159	0	0	0
	415.261	1.711	C18H38O10			-		no matches	SD	FV_SD	FV	0	0	0	0	0	0	0	0	0	0	0	0	5116.65	0	86983	0	0	0	0	28994.3	0	0	0
[M+H]+	564.359	1.7141	C24H53NO13 C39H47O3	0.4	177.1100; 133.0900; 89.0600	-		no matches	SD,SA	FS_SA,FE_SD,FS_SD,FV_SD	FS,FE,FV	2675.81	0	45488.8	0	0	0	3404.26	12182.3	45690.1	0	0	0	1936.9	0	32927.3	0	0	0	4060.75	41368.7	0	0	0
[M+Na]+	613.341	1.7242	C26H54O14	0	506.4601; 309.3602	-	Galactolipid	no matches	SD,SA	FS_SA,FV_SA,FE_SD,FS_SD,FV_SD,FE_SA	FS,FE,FV	22567.2	19365.3	364276	0	0	0	30240.4	70269	443818	0	0	0	25516.7	84930.4	348853	0	0	0	58188.2	385649	0	0	0
[M+H]+	340.178	1.7497	C18H21N5O2	1.8		-		no matches	SD,SA	FS_SA,FE_SD,FS_SD,FV_SD	FS,FE,FV	4471.62	0	76017.5	0	0	0	6655.4	17486.6	95655.1	0	0	0	3950.03	0	67150.5	0	0	0	5828.88	79607.7	0	0	0
[M+Na]+	657.367	1.7533	C28H58O15	0.6	459.2701; 438.2201	-	Galactolipid	no matches	SD,SA	FS_SA,FV_SA,FE_SD,FS_SD,FV_SD	FS,FE,FV	9691.01	0	164747	0	0	0	13668.4	23811.8	208551	0	0	0	12062.7	42082.3	162984	0	0	0	21964.7	178760	0	0	0
[M+Na]+	362.19	1.7701	C14H25N7O3	-1.4	-	-		no matches	SD,SA	FS_SA,FE_SD,FS_SD,FV_SD	FS,FE,FV	4949.79	0	84146.4	0	0	0	7647.07	16192.2	113808	0	0	0	3792.05	0	64464.8	0	0	0	5397.39	87473.1	0	0	0
[M+Na]+	701.393	1.7857	C30H62O16	0.1	-	-	Galactolipid	no matches	SD	FE_SD,FS_SD,FV_SD	FS,FE,FV	3856.47	0	65559.9	0	0	0	5477.9	0	93124.4	0	0	0	3896.18	0	66235.1	0	0	0	0	74973.1	0	0	0
[M+H]+	384.204	1.8101	C20H25N5O3	0.8	-	-	-	no matches	SD	FE_SD,FS_SD,FV_SD	FS,FE,FV	2927.61	0	49769.4	0	0	0	3862.36	0	65660	0	0	0	3428.08	0	58277.4	0	0	0	0	57902.3	0	0	0
[M+H]+	745.419	1.8259	C30H60N6O15	-0.7	-	-	-	no matches	SD	FE_SD,FS_SD,FV_SD	FS,FE,FV	1447.64	0	24609.8	0	0	0	2656.86	0	45166.6	0	0	0	2213.01	0	37621.2	0	0	0	0	35799.2	0	0	0
[M+Na]+	450.243	1.8662	C18H32N7O5	-1.6	-	-	-	no matches	SD	FE_SD,FS_SD,FV_SD	FS,FE,FV	1513.77	0	25734.1	0	0	0	2326.49	0	39550.4	0	0	0	1136.57	0	19321.6	0	0	0	0	28202	0	0	0
[M+H]+	428.229	1.8736	C22H29N5O4	0.2	-	-	-	no matches	SD	FE_SD,FS_SD,FV_SD	FS,FE,FV	1604.5	0	27276.4	0	0	0	3680.69	0	62571.7	0	0	0	1657.62	0	28179.6	0	0	0	0	39342.6	0	0	0
[M+H]+	539.045	2.0329	C25H14O14	-0.4	521.0435; 509.0357; 437.0453; 327.0148; 313.0314; 219.0271; 153.0182	-	-	no matches	SD	FS_SD	FS	0	0	0	0	0	0	8851.97	0	150483	0	0	0	0	0	0	0	0	0	0	50161.1	0	0	0
[M+H]+	509.035	2.1331	C24H12O13	1.6	467.0237; 370.0297; 313.0351; 257.0118; 203.0358; 153.0137	-	-	Benzopyrans	SFD,SD,SFA	FS_SFA,FE_SD,FS_SD,FV_SD,FS_SFD,FV_SFA	FS,FE,FV	926.636	0	15752.8	0	0	0	193414	0	767612	122696	381388	0	63985.7	0	48174.5	207916	0	0	0	277180	110204	127129	0
[M+Na]+	225.138	2.1372	C11H23OP	-0.9		-	-	no matches	SD	FE_SD,FS_SD,FV_SD	FS,FE,FV	12416	0	211072	0	0	0	5730.99	0	97426.8	0	0	0	1933.19	0	32864.3	0	0	0	0	113788	0	0	0
[M+H]+	509.036	2.1698	C24H12O13	2.8	467.0312; 369.0179; 313.0301	-	-	no matches	SFD,SD,SFA,Whole	FV_SFD,FV_W,FS_SFA,FE_SD,FS_W,FS_SD,FV_SD,FE_SFD,FS_SFD,FE_SFA,FE_W	FS,FE,FV	58104.4	0	201309	47858.5	71253.4	38181.2	394730	0	2.94904e+06	119497	534266	98511.3	162240	0	654520	0	308426	112286	0	1.26829e+06	55785.1	304649	82992.8
[M+Na]+	588.992	2.1951	C18H14O21	-0.3	-	-	-	no matches	SFD,SD	FS_SD,FS_SFD	FS	0	0	0	0	0	0	18233.3	0	169862	0	28020.6	0	0	0	0	0	0	0	0	56620.7	0	9340.21	0
[M+H]+	225.099	2.2266	C9H12N4O3	3.1	-	-		no matches	SD	FS_SD	FS	0	0	0	0	0	0	19.4843	0	331.234	0	0	0	0	0	0	0	0	0	0	110.411	0	0	0
[M+Na]+	387.198	2.4596	C17H32O8	2.2	-	-		no matches	SD	FE_SD,FS_SD,FV_SD	FS,FE,FV	2651.63	0	45077.7	0	0	0	4732.45	0	80451.7	0	0	0	3244.42	0	55155.1	0	0	0	0	60228.2	0	0	0
[M+H]+	237.039	2.4736	C11H8O6	-1.3	-	-		Naphthalenes	SD	FE_SD,FS_SD,FV_SD	FS,FE,FV	823.761	0	14003.9	0	0	0	14285.8	0	242859	0	0	0	933.336	0	15866.7	0	0	0	0	90909.8	0	0	0
[M+Na]+	431.224	2.5618	C19H36O9	0.7	261.1301; 243.1202	-	Galactolipid	no matches	SD	FE_SD,FS_SD,FV_SD	FS,FE,FV	6266.58	0	106532	0	0	0	8530.59	0	145020	0	0	0	4580.9	0	77875.2	0	0	0	0	109809	0	0	0
[M+Na]+	475.252	2.5918	C21H40O10	-1.5	287.15	-	Galactolipid	no matches	SD	FE_SD,FS_SD,FV_SD	FS,FE,FV	5027.01	0	85459.1	0	0	0	9351.57	0	158977	0	0	0	5130.27	0	87214.7	0	0	0	0	110550	0	0	0
[M+Na]+	519.278	2.7108	C23H44O11	-1	331.1701; 300.5402	-	Galactolipid	no matches	SD	FE_SD,FS_SD,FV_SD	FS,FE,FV	6524.34	0	110914	0	0	0	8494.2	0	144401	0	0	0	4341.75	0	73809.7	0	0	0	0	109708	0	0	0
[M+Na]+	563.304	2.7428	C25H48O12	0	375.2	-	Galactolipid	no matches	SD	FE_SD,FS_SD,FV_SD	FS,FE,FV	2606.13	0	44304.2	0	0	0	4152.63	0	70594.7	0	0	0	4334.2	0	73681.4	0	0	0	0	62860.1	0	0	0
[M+Na]+	607.331	2.8208	C27H52O13	-0.3	419.2200; 395.1901	-	Galactolipid	no matches	SD	FE_SD,FS_SD,FV_SD	FS,FE,FV	1962.83	0	33368.1	0	0	0	4360.73	0	74132.3	0	0	0	1780.03	0	30260.6	0	0	0	0	45920.4	0	0	0
[M+Na]+	651.357	2.9062	C29H56O14	0		-		no matches	SD	FE_SD,FS_SD,FV_SD	FS,FE,FV	1242.06	0	21114.9	0	0	0	3103.16	0	52753.7	0	0	0	1611.48	0	27395.1	0	0	0	0	33754.6	0	0	0
	246.242	2.9653				-		no matches	SFD,SD,SFA,Whole	FV_SFD,FV_W,FS_SFA,FE_SD,FS_SD,FV_SD,FE_SFD,FE_SFA,FV_SFA	FS,FE,FV	52840.4	0	66878.3	73606.7	92674.9	0	42403.4	0	58975.9	132376	0	0	106075	0	57450	131959	124025	93181.6	0	61101.4	112647	72233.3	31060.5
[M+Na]+	513.267	3.0716	C24H42O10	-1.6		-		no matches	SD	FE_SD,FS_SD,FV_SD	FS,FE,FV	3019.76	0	51335.9	0	0	0	4375.23	0	74379	0	0	0	1649.97	0	28049.5	0	0	0	0	51254.8	0	0	0
[M+Na]+	601.321	3.2179	C28H50O12	-0.8	463.2501; 199.1002	-	Galactolipid	no matches	SD	FE_SD,FS_SD,FV_SD	FS,FE,FV	9040.68	0	153692	0	0	0	12993.9	0	220897	0	0	0	6049.33	0	102839	0	0	0	0	159142	0	0	0
[M+Na]+	557.293	3.2255	C26H46O11	-2		-		no matches	SD	FE_SD,FS_SD,FV_SD	FS,FE,FV	4881.1	0	82978.7	0	0	0	9045.34	0	153771	0	0	0	3203.71	0	54463.1	0	0	0	0	97070.8	0	0	0
[M+Na]+	645.346	3.3329	C30H54O13	-0.6	551.3101; 214.1201	-	Galactolipid	no matches	SD	FE_SD,FS_SD,FV_SD	FS,FE,FV	11790	0	200430	0	0	0	15843.3	0	269336	0	0	0	7531.18	0	128030	0	0	0	0	199266	0	0	0
[M+Na]+	689.372	3.4246	C32H58O14	-1.2	552.3001; 287.1400	-	Galactolipid	no matches	SD	FE_SD,FS_SD,FV_SD	FS,FE,FV	11672.5	0	198432	0	0	0	22336.7	0	379724	0	0	0	8119.95	0	138039	0	0	0	0	238732	0	0	0
[M+H]+	684.416	3.4274	C32H61NO14	-1.3		-		no matches	SD	FE_SD,FS_SD,FV_SD	FS,FE,FV	2295.72	0	39027.2	0	0	0	3993.2	0	67884.4	0	0	0	2127.58	0	36168.9	0	0	0	0	47693.5	0	0	0
[M+Na]+	733.399	3.441	C34H62O15	0	639.3488; 451.6401	-	Galactolipid	no matches	SD	FE_SD,FS_SD,FV_SD	FS,FE,FV	14888.7	0	253108	0	0	0	22841	0	388298	0	0	0	9683.01	0	164611	0	0	0	0	268672	0	0	0
[M+H]+	378.193	3.4921	C20H27NO6	4	-	-		no matches	SD	FE_SD,FS_SD,FV_SD	FS,FE,FV	6223.25	0	105795	0	0	0	8777.18	0	149212	0	0	0	4472.08	0	76025.4	0	0	0	0	110344	0	0	0
[M+Na]+	777.425	3.514	C36H66O16	0.4	477.889	-	Galactolipid	no matches	SD	FE_SD,FS_SD,FV_SD	FS,FE,FV	10704.1	0	181969	0	0	0	15663.4	0	266278	0	0	0	7762.84	0	131968	0	0	0	0	193405	0	0	0
[M+H]+	400.206	3.5184	C14H26N9O5	0.5	-	-		no matches	SD	FE_SD,FS_SD,FV_SD	FS,FE,FV	11391.6	0	193658	0	0	0	15806.8	0	268716	0	0	0	8202.26	0	139438	0	0	0	0	200604	0	0	0
[M+Na]+	821.451	3.5369	C38H70O17	-0.2	-	-		no matches	SD	FE_SD,FS_SD,FV_SD	FS,FE,FV	6896.58	0	117242	0	0	0	10738.9	0	182561	0	0	0	7050.07	0	119851	0	0	0	0	139885	0	0	0
[M+2Na]2+	422.22	3.5572	C38H70O17		-	-		no matches	SD	FE_SD,FS_SD,FV_SD	FS,FE,FV	14217.8	0	241702	0	0	0	18973.3	0	322547	0	0	0	12458.4	0	211793	0	0	0	0	258681	0	0	0
[M+Na]+	865.477	3.6156	C40H74O18	-0.9	-	-	Galactolipid	no matches	SD	FE_SD,FS_SD,FV_SD	FS,FE,FV	2787.44	0	47386.5	0	0	0	4646.58	0	78991.9	0	0	0	3615.29	0	61459.8	0	0	0	0	62612.7	0	0	0
[M+H]+	452.337	3.6206	C26H45NO5	-1.5	434.3301; 416.3122; 398.3049; 356.2967; 322.2403; 304.2266; 262.2249; 142.0865; 95.0850	-	-	no matches	SD	FE_SD,FS_SD,FV_SD	FS,FE,FV	18297.8	0	311063	0	0	0	9452.5	0	160692	0	0	0	1387.7	0	23591	0	0	0	0	165115	0	0	0
[M+2Na]2+	444.233	3.6866	C40H74O18	-	287.1501; 200.1000	-	-	Carboxylic acids and derivatives	SD	FE_SD,FS_SD,FV_SD	FS,FE,FV	9707.83	0	165033	0	0	0	12356.9	0	210067	0	0	0	10410.1	0	176971	0	0	0	0	184024	0	0	0
[M+2Na]2+	466.246	3.6877	C42H78O19 (M+Na)-909.5022	-0.3	184.21	-	-	Aryltetralin lignans	SD	FE_SD,FS_SD,FV_SD	FS,FE,FV	8972.88	0	152539	0	0	0	15703.6	0	266962	0	0	0	12120.8	0	206053	0	0	0	0	208518	0	0	0
[M+2Na]2+	444.264	3.6958	C40H74O18	-	287.1500; 200.1001	-	-	Carboxylic acids and derivatives	SD	FE_SD,FS_SD,FV_SD	FS,FE,FV	1164.19	0	19791.3	0	0	0	1986.95	0	33778.2	0	0	0	1373.99	0	23357.9	0	0	0	0	25642.5	0	0	0
[M+2Na]2+	466.272	3.7244			184.21	-	-	Aryltetralin lignans	SD	FE_SD,FS_SD,FV_SD	FS,FE,FV	670.92	0	11405.6	0	0	0	1324.93	0	22523.8	0	0	0	1486.09	0	25263.6	0	0	0	0	19731	0	0	0
[M+2Na]2+	488.259	3.7439	C69H70O2 (M+Na)-953.5277	-0.5	346.6901; 331.1800	-	-	no matches	SD	FE_SD,FS_SD,FV_SD	FS,FE,FV	10302.8	0	175148	0	0	0	17489.6	0	297323	0	0	0	9504.65	0	161579	0	0	0	0	211350	0	0	0
[M+2Na]2+	510.273	3.7856	C71H74O3 (M+Na)-997.5556	0.9		-	-	no matches	SD	FE_SD,FS_SD,FV_SD	FS,FE,FV	10474.7	0	178070	0	0	0	14280.2	0	242764	0	0	0	8761.6	0	148947	0	0	0	0	189927	0	0	0
[M+2Na]2+	488.289	3.7864			346.6900; 331.1801	-	-	no matches	SD	FE_SD,FS_SD,FV_SD	FS,FE,FV	749.083	0	12734.4	0	0	0	983.552	0	16720.4	0	0	0	922.226	0	15677.8	0	0	0	0	15044.2	0	0	0
[M+2Na]2+	532.286	3.8221	C48H90O22 (M+Na)-1041.5790	-2.3	-	-	-	no matches	SD	FE_SD,FS_SD,FV_SD	FS,FE,FV	7341.13	0	124799	0	0	0	9771.92	0	166123	0	0	0	6104.2	0	103771	0	0	0	0	131564	0	0	0
[M+2Na]2+	554.299	3.9018	C57H90O18 (M+Na)-1085.6080	0.3	287.1300; 264.7901; 121.0601	-	Galactolipid	no matches	SD	FE_SD,FS_SD,FV_SD	FS,FE,FV	4410.62	0	74980.6	0	0	0	5994.74	0	101911	0	0	0	4672.54	0	79433.3	0	0	0	0	85441.5	0	0	0
[M+2Na]2+	576.312	3.913	C59H94O19 (M+Na)-1129.6273	-1.2		-	-	no matches	SD	FE_SD,FS_SD,FV_SD	FS,FE,FV	2774.92	0	47173.6	0	0	0	3554.85	0	60432.5	0	0	0	3631.61	0	61737.3	0	0	0	0	56447.8	0	0	0
	158.155	4.127				-	-	no matches	SFD,Whole	FV_W,FS_W,FS_SFD,FE_W	FS,FE,FV	67032.2	0	0	0	0	227909	240118	0	0	0	404537	411864	7330.97	0	0	0	0	24925.3	0	0	0	134846	221566
	290.269	4.3647				-	-	no matches	SFD,SFA,Whole	FV_SFD,FV_W,FS_SFA,FV_SFA,FE_W	FS,FE,FV	157280	0	0	0	0	534752	113327	0	0	385311	0	0	456355	0	0	492577	528009	531021	0	0	292629	176003	355258
[M+H]+	318.3	4.4743	C18H39NO3	-2.5	71.0854; 212.2372	-	-	Carboxylic acids and derivatives	SD	FE_SD,FS_SD,FV_SD	FS,FE,FV	19276.1	0	327694	0	0	0	25657.9	0	436184	0	0	0	10008.6	0	170147	0	0	0	0	311341	0	0	0
[M+H]+	362.326	4.7352	C20H43NO4	0	212.237	-	-	Carboxylic acids and derivatives	SD	FE_SD,FS_SD,FV_SD	FS,FE,FV	28563.8	0	485584	0	0	0	39257.6	0	667380	0	0	0	18941.8	0	322010	0	0	0	0	491658	0	0	0
[M+H]+	288.289	4.7378	C17H37NO2	-1.4	270.280; 106.0801; 88.0801	-	-	no matches	SFD,SD,SFA,Whole	FV_SFD,FV_W,FS_SFA,FV_SD,FV_SFA	FS,FV	0	0	0	0	0	0	10473.7	0	0	35610.6	0	0	43134	0	160521	28765.9	47493.9	38291.6	0	53507	21458.9	15831.3	12763.9
[M+H]+	406.352	4.8316	C22H47NO5	0.5	212.237	-	-	Carboxylic acids and derivatives	SD	FE_SD,FS_SD	FS,FE	28050	0	476850	0	0	0	25811.8	0	438800	0	0	0	0	0	0	0	0	0	0	305217	0	0	0
[M+H]+	406.352	4.8384	C22H47NO5	-1.2	212.24	-	-	Carboxylic acids and derivatives	SD	FE_SD,FS_SD,FV_SD	FS,FE,FV	25161.7	0	427748	0	0	0	32644.7	0	554960	0	0	0	16028.8	0	272490	0	0	0	0	418399	0	0	0
[M+H]+	450.378	4.8836	C24H51NO6	-0.2	212.24	-	-	Carboxylic acids and derivatives	SD	FE_SD,FS_SD,FV_SD	FS,FE,FV	13607.4	0	231325	0	0	0	24666.2	0	419325	0	0	0	22611	0	384386	0	0	0	0	345012	0	0	0
[M+H]+	494.405	4.9018	C26H55NO7	0.4	212.239	-	-	Carboxylic acids and derivatives	SD	FE_SD,FS_SD,FV_SD	FS,FE,FV	19211	0	326586	0	0	0	31782.3	0	540298	0	0	0	24764.6	0	420998	0	0	0	0	429294	0	0	0
[M+H]+	538.431	4.9391	C28H59NO8	0	256.2600; 212.2401	-	-	Carboxylic acids and derivatives	SD	FE_SD,FS_SD,FV_SD	FS,FE,FV	16186.4	0	275169	0	0	0	24345.4	0	413872	0	0	0	15356.1	0	261054	0	0	0	0	316698	0	0	0
[M+H]+	538.431	4.9573	C28H59NO8	-1.3	257.2587; 212.2400	-	-	Carboxylic acids and derivatives	SD	FV_SD	FV	0	0	0	0	0	0	0	0	0	0	0	0	12243.3	0	208136	0	0	0	0	69378.7	0	0	0
[M+H]+	582.458	4.977	C30H63NO9	0.3	212.237	-	-	Carboxylic acids and derivatives	SD	FE_SD,FS_SD,FV_SD	FS,FE,FV	11600.7	0	197212	0	0	0	18602.3	0	316240	0	0	0	11062.7	0	188066	0	0	0	0	233839	0	0	0
[M+H]+	626.484	5.0147	C32H67NO10	0.3	212.237	-	-	Carboxylic acids and derivatives	SD	FE_SD,FS_SD,FV_SD	FS,FE,FV	5946.05	0	101083	0	0	0	7739.59	0	131573	0	0	0	7713.22	0	131125	0	0	0	0	121260	0	0	0
[M+H]+	670.51	5.0458	C32H67NO10	0.1	212.24	-	-	no matches	SD	FE_SD,FS_SD,FV_SD	FS,FE,FV	3000.01	0	51000.1	0	0	0	5154.05	0	87618.9	0	0	0	3034.02	0	51578.4	0	0	0	0	63399.1	0	0	0
[M+Na]+	387.235	5.1892	C18H36O7	-3.6	243.1212; 217.1101	-	Galactolipid	no matches	SD	FE_SD,FS_SD,FV_SD	FS,FE,FV	4265.68	0	72516.5	0	0	0	3973.66	0	67552.2	0	0	0	2901.58	0	49326.9	0	0	0	0	63131.9	0	0	0
[M+Na]+	431.261	5.2723	C20H40O8	-2.6	-	-	-	no matches	SD	FE_SD,FS_SD,FV_SD	FS,FE,FV	7664.7	0	130300	0	0	0	8724.49	0	148316	0	0	0	3230.76	0	54922.9	0	0	0	0	111180	0	0	0
[M+Na]+	475.288	5.3124	C22H44O9	-0.8	-	-	-	no matches	SD	FE_SD,FS_SD,FV_SD	FS,FE,FV	4997.42	0	84956.1	0	0	0	6111.93	0	103903	0	0	0	2282.82	0	38808	0	0	0	0	75889	0	0	0
	302.305	5.6939		-	-	-	-	no matches	SD	FS_SD,FV_SD	FS,FV	0	0	0	0	0	0	6703.55	0	113960	0	0	0	4619.33	0	78528.7	0	0	0	0	64163	0	0	0
[M+H]+	250.118	5.7673	C12H15N3O3	-3.6	149.9061; 81.0687	-	-	no matches	SD	FE_SD,FV_SD	FE,FV	11.8565	0	201.561	0	0	0	0	0	0	0	0	0	4.63669	0	78.8238	0	0	0	0	93.4615	0	0	0
[M+H]+	346.331	5.8119	C20H43NO3	-2.6	240.27	-	-	Carboxylic acids and derivatives	SD	FE_SD,FS_SD,FV_SD	FS,FE,FV	5872.73	0	99836.4	0	0	0	8407.92	0	142935	0	0	0	7348.04	0	124917	0	0	0	0	122563	0	0	0
[M+H]+	346.331	5.8182	C20H43NO3	-1.7	240.27	C20-phytosphingosine	sphingolipid	no matches	SD	FS_SD	FS	0	0	0	0	0	0	8053.18	0	136904	0	0	0	0	0	0	0	0	0	0	45634.7	0	0	0
[M+H]+	390.357	6.028	C22H47NO4	-3.1	240.268	-	-	Carboxylic acids and derivatives	SD	FE_SD,FS_SD,FV_SD	FS,FE,FV	13515.2	0	229758	0	0	0	17994.5	0	305906	0	0	0	10133.5	0	172269	0	0	0	0	235977	0	0	0
[M+H]+	434.384	6.1049	C24H51NO5	-1.4	240.268	-	-	Carboxylic acids and derivatives	SD	FE_SD,FS_SD	FS,FE	8835.02	0	150195	0	0	0	13148.7	0	223527	0	0	0	0	0	0	0	0	0	0	124574	0	0	0
[M+H]+	434.383	6.1213	C24H51NO5	-2.3	240.268	-	-	Carboxylic acids and derivatives	SD	FS_SD,FV_SD	FS,FV	0	0	0	0	0	0	12631.9	0	214742	0	0	0	15801.4	0	268624	0	0	0	0	161122	0	0	0
[M+H]+	522.437	6.1285	C28H59NO7	-0.2	240.27	-	-	Carboxylic acids and derivatives	SD	FE_SD,FS_SD	FS,FE	8577.42	0	145816	0	0	0	10363.4	0	176179	0	0	0	0	0	0	0	0	0	0	107332	0	0	0
[M+H]+	478.41	6.1419	C26H55NO6	-1.9	240.268	-	-	Carboxylic acids and derivatives	SD	FE_SD,FS_SD,FV_SD	FS,FE,FV	11656	0	198152	0	0	0	12362.7	0	210166	0	0	0	14694.8	0	249812	0	0	0	0	219377	0	0	0
[M+H]+	522.436	6.1478	C28H59NO7	-1.7	240.27	-	-	Carboxylic acids and derivatives	SD	FS_SD,FV_SD	FS,FV	0	0	0	0	0	0	10662.3	0	181259	0	0	0	11171.7	0	189919	0	0	0	0	123726	0	0	0
[M+H]+	566.463	6.1537	C30H63NO8	-0.9	240.268	-	-	Carboxylic acids and derivatives	SD	FE_SD,FS_SD,FV_SD	FS,FE,FV	6984.4	0	118735	0	0	0	7581.58	0	128887	0	0	0	7757.5	0	131878	0	0	0	0	126500	0	0	0
[M+H]+	610.489	6.1621	C32H67NO9	-0.8	240.2700; 284.2900	-	-	no matches	SD	FE_SD,FS_SD,FV_SD	FS,FE,FV	3988.71	0	67808.1	0	0	0	5014.98	0	85254.6	0	0	0	4957.5	0	84277.6	0	0	0	0	79113.4	0	0	0
[M+H]+	496.363	6.2364	C28H49NO6	-2	236.1501; 162.1075; 144.1000	MGTA 18:3	Betaine lipid	Prenol lipids	SFD,SD,SFA,Whole	FV_SFD,FV_W,FS_SFA,FE_SD,FS_W,FE_SFD,FS_SFD,FE_SFA,FV_SFA,FE_W	FS,FE,FV	102433	0	40923.7	121109	76652.6	142327	64295.9	0	0	49831.9	40722.7	128051	19697.5	0	0	24266.2	12529.9	30175.2	0	13641.2	65069	43301.7	100184
[M+H]+	520.362	6.2761	C30H49NO6	-1.3	236.1485; 144.1031; 117.0700; 91.0554	MGTA 20:5	Betaine lipid	Prenol lipids	SFD,SD,SFA,Whole	FV_W,FS_SFA,FE_SD,FS_W,FE_SFD,FS_SFD,FE_SFA,FV_SFA	FS,FE,FV	62174.8	0	62921.8	146134	52676.1	0	59748	0	0	38441.4	27382.9	137319	8323.13	0	0	15825.7	0	12473	0	20973.9	66800.3	26686.3	49930.6
[M+H]+	520.368	6.2991	C30H49NO6	-0.2	236.1501; 162.1100; 144.1002; 100.11001	DGTSA	Betaine lipid	Prenol lipids	Whole	FE_W	FE	41127.9	0	0	0	0	139835	0	0	0	0	0	0	0	0	0	0	0	0	0	0	0	0	46611.6
[M+H]+	288.29	6.3137	C17H37NO2	-3.1	-	-		no matches	SD	FE_SD,FS_SD	FS,FE	5876.24	0	99896	0	0	0	1587.91	0	26994.4	0	0	0	0	0	0	0	0	0	0	42296.8	0	0	0
[M+Na]+	535.288	6.3174	C27H43O9	-1.7	259.0801; 203.0501	-	Galactolipid	no matches	SFD,SFA,Whole	FV_SFD,FV_W,FS_SFA,FS_W,FE_SFD,FS_SFD,FE_SFA,FV_SFA,FE_W	FS,FE,FV	322540	0	0	279009	334855	482773	221501	0	0	306523	114123	332457	78372.8	0	0	65530.8	90956.2	109980	0	0	217021	179978	308403
351.252	351.252	6.3215	-	0.3	303.5382; 259.2087; 241.1980; 175.1483; 161.1317; 133.1004; 119.0854; 105.0700; 93.0701	glyceryl stearidonate MAG 18:4	fatty acid	Fatty Acyls	SFD,SFA,Whole	FV_SFD,FV_W,FS_SFA,FE_SFD,FE_SFA,FV_SFA	FS,FE,FV	76114.6	0	0	113512	145278	0	42627	0	0	144932	0	0	40066.3	0	0	35003.7	52866.6	48355.1	0	0	97815.9	66048.1	16118.4
535.293	535.293	6.3523	-	-	373.2301; 259.0901; 203.0601; 185.0402	Galactolipid	-	no matches	Whole	FE_W	FE	137640	0	0	0	0	467975	0	0	0	0	0	0	0	0	0	0	0	0	0	0	0	0	155992
351.256	351.253	6.3583	-	-	241.2001; 175.1500; 161.1301; 133.1010; 119.0901; 105.0702; 93.0701; 79.0501	-	-	Fatty Acyls	SFD,SFA,Whole	FS_SFA,FS_W,FS_SFD,FE_SFA,FE_W	FS,FE	84780.8	0	0	127352	0	160903	118654	0	0	200047	55272.9	148102	0	0	0	0	0	0	0	0	109133	18424.3	103002
[M+H]+	446.348	6.3701	C24H47NO6	0	285.2374; 236.1497; 144.1002; 100.1101	MGTA 14:0	Betaine lipid	Prenol lipids	SFD,SD,SFA,Whole	FV_W,FE_SD,FS_W,FV_SD,FS_SFD,FE_SFA,FE_W	FS,FE,FV	70596.6	0	56035.7	103489	0	125332	91085.5	0	0	0	87987.6	221703	20596	0	40131.7	0	0	62000.2	0	32055.8	34496.5	29329.2	136345
[M+H]+	446.347	6.3744	C24H47NO6	-1.1	285.2494; 236.1487; 144.1003; 100.1101	MGTA 14:0	Betaine lipid	Prenol lipids	SFD,SD,SFA,Whole	FV_SFD,FV_W,FS_SFA,FE_SD,FS_SD,FV_SD,FE_SFD,FE_SFA,FV_SFA,FE_W	FS,FE,FV	55168.9	0	83353.1	98925.9	63849.3	8128.41	35943.5	0	36266.6	114954	0	0	79628.4	0	71639.8	147980	34679.6	73748.8	0	63753.1	120620	32843	27292.4
[M+H]+	496.363	6.4064	C28H49NO6	-2	236.1501; 162.1200; 144.1010100.1100	DGTSA*	Betaine lipid	no matches	SFD,SD,SFA,Whole	FV_W,FS_SFA,FE_SD,FS_W,FE_SFD,FS_SFD,FE_SFA,FV_SFA,FE_W	FS,FE,FV	41301.1	0	32311.1	74837.2	41561.9	17562.3	58490.3	0	0	82792.3	29647.9	86426.9	16544.1	0	0	26446.5	0	29803.6	0	10770.4	61358.6	23736.6	44597.6
[M+H]+	253.133	6.443	C16H16N2O	-3.6	211.0589; 181.0801; 134.0402; 106.0497; 84.9588			Halohydrins	SD	FE_SD,FV_SD	FE,FV	6.85866	0	116.597	0	0	0	0	0	0	0	0	0	6.67276	0	113.437	0	0	0	0	76.678	0	0	0
[M+H]+	520.363	6.4463	C30H49NO6	-0.2	236.1500; 144.1001	lysoDGTSA20:5		no matches	SFD,SD,SFA,Whole	FS_SFA,FE_SD,FS_W,FS_SD,FV_SD,FE_SFD,FS_SFD,FE_SFA,FE_W	FS,FE,FV	50465.8	0	23831.3	106138	33742.1	26937.2	72513.9	0	24385.9	99664	27406.5	114600	1535.9	0	26110.2	0	0	0	0	24775.8	68600.8	20382.8	47179
[M+Na]+	535.288	6.4487	C27H43O9	0.9	259.0801; 203.0602; 185.0401	-	Galactolipid	no matches	SFA,Whole	FS_SFA,FS_W,FE_SFA,FE_W	FS,FE	97079.6	0	0	304072	0	25999.1	236218	0	0	457702	0	345439	0	0	0	0	0	0	0	0	253925	0	123813
[M+H]+	211.086	6.4896	-			-		no matches	SD	FE_SD,FV_SD	FE,FV	9.67379	0	164.454	0	0	0	0	0	0	0	0	0	3.81404	0	64.8388	0	0	0	0	76.4311	0	0	0
[M+H]+	253.133	6.497	C16H16N2O	1	211.0891; 134.0501	-		Halohydrins	SD	FV_SD	FV	0	0	0	0	0	0	0	0	0	0	0	0	6.67276	0	113.437	0	0	0	0	37.8123	0	0	0
[M+Na]+	535.288	6.51	C27H44O9	-0.2	427.2368; 370.1883; 325.7541: 259.0834; 217.0775; 203.0560; 147.0396	-	Galactolipid	no matches	SFD,SFA,Whole	FV_SFD,FV_W,FS_SFA,FS_W,FE_SFD,FS_SFD,FE_SFA,FV_SFA,FE_W	FS,FE,FV	126337	0	0	243137	144834	41573.1	229796	0	0	408671	80146.9	292488	55623.6	0	0	72531.6	69001.8	47586.9	0	0	241447	97994.2	127216
[M+H]+	351.252	6.5102	C21H34O4	-2.8	241.2002; 161.1301, 133.1001; 119.0802; 105.0703; 91.0502	4-acetyloxy-8-(3-oxo-2-pent-2-enylcyclopenten-1-yl)octanoic acid		Fatty Acyls	SFD,SFA,Whole	FV_SFD,FV_W,FS_SFA,FS_W,FE_SFD,FS_SFD,FE_SFA,FV_SFA,FE_W	FS,FE,FV	60369.1	0	0	116795	71965.8	16493.7	118841	0	0	235276	42437.7	126344	34418.9	0	0	43148.5	43921	29954.5	0	0	131740	52774.8	57597.4
[M+H]+	520.368	6.5312	C30H49NO6	0.2	373.7701; 236.1502;144.1002			no matches	Whole	FE_W	FE	36022.1	0	0	0	0	122475	0	0	0	0	0	0	0	0	0	0	0	0	0	0	0	0	40825.1
[M+Na]+	535.293	6.5442	C27H43O9	1.5	373.2400; 185.0401		Galactolipid	no matches	Whole	FE_W	FE	144177	0	0	0	0	490201	0	0	0	0	0	0	0	0	0	0	0	0	0	0	0	0	163400
[M+H]+	351.256	6.5468	C21H34O4	0.6	161.1301; 147.1212; 133.1001, 119.0901; 105.0702; 91.0502	6,10a-dihydroxy-4-(hydroxymethyl)-4,7,11b-trimethyl-1,2,3,4a,5,6,6a,7,11,11a-decahydronaphtho[2,1-f][1]benzofuran-9-one	fatty acid	Fatty Acyls	Whole	FE_W	FE	64311.6	0	0	0	0	218660	0	0	0	0	0	0	0	0	0	0	0	0	0	0	0	0	72886.5
[M+Na]+	307.141	6.5531	C17H20N2O2	1				no matches	SD	FE_SD,FV_SD	FE,FV	8.53435	0	145.084	0	0	0	0	0	0	0	0	0	6.13609	0	104.314	0	0	0	0	83.1325	0	0	0
	522.38	6.8001						Prenol lipids	SFD,SFA,Whole	FS_SFA,FS_W,FS_SFD,FE_SFA,FE_W	FS,FE	29158.6	0	0	55719	0	43420.4	170856	0	0	65042	100465	415404	0	0	0	0	0	0	0	0	40253.6	33488.3	152941
[M+H]+	498.379	6.8638	C28H51NO6	-0.5	236.1501; 162.1100; 144.1011	MGTA 18:2	Betaine lipid	Prenol lipids	SFD,SD,SFA,Whole	FV_SFD,FV_W,FS_SFA,FE_SD,FS_W,FS_SD,FV_SD,FE_SFD,FS_SFD,FE_SFA,FV_SFA,FE_W	FS,FE,FV	330456	0	90723.3	352085	312437	440885	205006	0	118300	108919	177384	387059	98897.4	0	106604	99270.4	68243.3	147417	0	105209	186758	186021	325120
[M+H]+	522.379	6.8966	C30H51NO6	-2.1	236.1498; 162.1101; 144.1002; 100.1100	MGTA 20:4	Betaine lipid	Prenol lipids	SFD,SD,SFA,Whole	FV_W,FS_SFA,FE_SD,FS_SD,FE_SFD,FS_SFD,FE_SFA,FV_SFA,FE_W	FS,FE,FV	113855	0	31332.7	150127	70064.4	160648	80009.3	0	23756.4	177525	89755.5	0	17659.8	0	0	31309.6	0	28733.7	0	18363	119654	53273.3	63127.1
[M+H]+	502.293	6.9023	C25H45NO7P	-1.5		lysoPE	phosphatidylethanolomine	Fatty Acyls	SFD,SD,SFA,Whole	FV_SFD,FV_W,FS_SFA,FE_SD,FS_W,FS_SD,FV_SD,FE_SFD,FS_SFD,FE_SFA,FV_SFA,FE_W	FS,FE,FV	41607.6	0	77491	73196.7	46611.1	6159.93	40354.1	0	56459.4	50601.6	40201.1	35109.5	52313.8	0	66097.4	63325.1	62994.8	38327.5	0	66682.6	62374.5	49935.7	26532.3
	537.304	6.9461	-	-	-	-	-	no matches	SFD,SFA,Whole	FV_SFD,FV_W,FS_SFA,FS_W,FE_SFD,FS_SFD,FE_SFA,FV_SFA,FE_W	FS,FE,FV	111053	0	0	98768.9	153372	125441	83554.9	0	0	109673	48477.3	125936	30999.9	0	0	28579.3	42879.4	33940.9	0	0	79007.1	81576.1	95105.9
	353.268	6.9594	-	-	-	-	-	Fatty Acyls	SFD,SFA,Whole	FV_SFD,FV_W,FS_SFA,FS_W,FE_SFD,FS_SFD,FE_SFA,FV_SFA,FE_W	FS,FE,FV	35733.9	0	0	31294.7	46832.4	43368.3	29901.4	0	0	40088.2	23774.3	37802.3	13925.7	0	0	15633.8	19774.9	11938.6	0	0	29005.6	30127.2	31036.4
[M+H]+	498.379	6.9858	C28H51NO6	0.9	236.1500; 162.1111; 144.1001	MGTA 18:2	Betaine lipid	Prenol lipids	SFD,SD,SFA,Whole	FV_SFD,FS_SFA,FE_SD,FS_SD,FV_SD,FS_SFD,FE_W	FS,FE,FV	17829.3	0	105668	0	0	39485.9	117366	0	47837.1	222784	166692	0	21949.7	0	97950.3	0	55038.8	0	0	83818.6	74261.3	73910.1	13162
[M+Na]+	415.267	6.9883	C20H40O7	-1.2	-	-	-	no matches	SD	FE_SD,FS_SD,FV_SD	FS,FE,FV	6113.79	0	103934	0	0	0	6976	0	118592	0	0	0	3072.41	0	52231	0	0	0	0	91585.8	0	0	0
[M+Na]+	537.309	7.0069	C27H46O6	-1.3	375.2601; 259.0801; 203.0502	-	Galactolipid	no matches	Whole	FE_W	FE	43551.4	0	0	0	0	148075	0	0	0	0	0	0	0	0	0	0	0	0	0	0	0	0	49358.3
[M+Na]+	459.293	7.0181	C22H44O8	-1.7	356.3501; 287.1502	-	Galactolipid	no matches	SD	FE_SD,FS_SD,FV_SD	FS,FE,FV	3524.71	0	59920.1	0	0	0	3923.68	0	66702.6	0	0	0	2315.27	0	39359.6	0	0	0	0	55327.4	0	0	0
[M+H]+	502.293	7.0454	C27H40N3O6	2	330.2801; 161.1302; 119.0802; 91.0501	-	-	Fatty Acyls	SFD,SD,SFA,Whole	FV_SFD,FV_W,FS_SFA,FE_SD,FS_W,FS_SD,FV_SD,FE_SFD,FS_SFD,FE_SFA,FV_SFA,FE_W	FS,FE,FV	55118.6	0	47645.7	126238	45097.5	6538.43	60533.1	0	38664.2	104448	48767.2	44864.7	65819.7	0	60359.1	68689.6	106980	36046	0	48889.7	99791.8	66948.2	29149.7
[M+H]+	522.38	7.0533	C30H51NO6		236.1500; 162.1100, 144.1001	DGTSA	Betaine lipid	Prenol lipids	SFD,SFA,Whole	FV_SFD,FV_W,FS_SFA,FE_W	FS,FE,FV	49229.6	0	0	0	0	167381	71951.7	0	0	244636	0	0	11092.2	0	0	0	13188.8	24524.6	0	0	81545.2	4396.26	63968.4
[M+Na]+	537.302	7.0888	C27H46O6			-	-	no matches	SFA,Whole	FV_W,FS_SFA,FE_SFA,FE_W	FS,FE,FV	34295.4	0	0	101026	0	15577.8	36475.3	0	0	124016	0	0	9558.36	0	0	0	0	32498.4	0	0	75014.2	0	16025.4
[M+H]+	522.379	7.0905	C30H51NO6	2.5	236.1497; 162.1100; 144.1001; 100.1100	MGTA 20:4	Betaine lipid	Prenol lipids	SFD,SD,SFA,Whole	FS_SFA,FE_SD,FS_W,FV_SD,FE_SFD,FS_SFD,FE_SFA,FV_SFA,FE_W	FS,FE,FV	57480.7	0	18167.8	131678	47303.1	12819.4	193968	0	0	286192	74042.6	299256	13785.5	0	22011.7	42468.3	0	0	0	13393.2	153446	40448.6	104025
[M+H]+	498.378	7.1189	C28H51NO6	0.6	236.1500; 144.1002	DGTS 18:2	Betaine lipid	Prenol lipids	SFA,Whole	FV_W,FS_SFA,FV_SFA,FE_W	FS,FE,FV	7853.27	0	0	0	0	26701.1	65355.6	0	0	222209	0	0	37234	0	0	81433.4	0	45162.2	0	0	101214	0	23954.4
[M+H]+	498.38	7.1229	C28H51NO6	-3	236.1498; 144.1001	DGTSA	Betaine lipid	Prenol lipids	SFD,SFA,Whole	FS_SFA,FS_W,FE_SFD,FS_SFD,FE_SFA,FE_W	FS,FE	182962	0	0	213111	116997	291962	171701	0	0	221048	116327	246407	0	0	0	0	0	0	0	0	144720	77774.6	179456
[M+Na]+	537.303	7.1381	C27H46O6	-	375.2401; 259.0801; 203.0601	-	Galactolipid	no matches	SFD,SFA,Whole	FV_SFD,FS_SFA,FS_W,FE_SFD,FS_SFD,FE_SFA,FV_SFA,FE_W	FS,FE,FV	55145.8	0	0	94822.1	69896.4	22777.2	75042.2	0	0	128691	32967.2	93485.1	19568.2	0	0	28325.1	38206.9	0	0	0	83946.1	47023.5	38754.1
[M+Na]+	537.308	7.1935	C27H46O6			-	Galactolipid	no matches	Whole	FE_W	FE	50105.6	0	0	0	0	170359	0	0	0	0	0	0	0	0	0	0	0	0	0	0	0	0	56786.4
[M+H]+	418.389	7.2694	C24H51NO4	-2.4	268.37	-	-	no matches	SD	FE_SD,FS_SD,FV_SD	FS,FE,FV	6865.5	0	116714	0	0	0	7360.46	0	125128	0	0	0	7011.68	0	119199	0	0	0	0	120347	0	0	0
[M+H]+	550.468	7.3301	C30H63NO7	0.2	268.3	-	-	no matches	SD	FE_SD,FS_SD,FV_SD	FS,FE,FV	2649.92	0	45048.7	0	0	0	4852.93	0	82499.9	0	0	0	4856.18	0	82555.1	0	0	0	0	70034.6	0	0	0
[M+H]+	462.415	7.3477	C26H55NO5	-0.6	268.3	-	-	Carboxylic acids and derivatives	SD	FE_SD,FS_SD,FV_SD	FS,FE,FV	5284.75	0	89840.8	0	0	0	7482.36	0	127200	0	0	0	7710.09	0	131071	0	0	0	0	116037	0	0	0
[M+H]+	506.442	7.3542	C28H59NO6	-0.6	268.3	-	-	no matches	SD	FE_SD,FS_SD,FV_SD	FS,FE,FV	5701.48	0	96925.1	0	0	0	7394.7	0	125710	0	0	0	7589.33	0	129019	0	0	0	0	117218	0	0	0
[M+H]+	402.358	7.3627	C23H48NO4	-0.5	283.2689; 116.0501	-	-	Steroids and steroid derivatives	SFD,SD,SFA,Whole,SA	FS_SA,FV_SFD,FV_W,FS_SFA,FE_SD,FS_W,FS_SD,FV_SD,FE_SFD,FS_SFD,FE_SFA,FE_W	FS,FE,FV	119693	0	279347	137205	33207.7	180674	74423.9	96859.5	33831	112168	81123.4	33611.7	33512.4	0	35773.8	0	50240.8	56546.6	32286.5	116317	83124.5	54857.3	90277.4
[M+H]+	452.322	7.4693	C22H45NO8	0.4	434.31; 416.3002; 164.0201; 120.0487	-	-	Glycerophospholipids	SD	FE_SD,FS_SD,FV_SD	FS,FE,FV	3658.96	0	62202.2	0	0	0	13496.2	0	229436	0	0	0	10334.1	0	175680	0	0	0	0	155773	0	0	0
[M+H]+	474.378	7.5924	C26H51NO6	-2.1	236.1502; 144.1003	DGTSA	Betaine lipid	Prenol lipids	SFD,SFA,Whole	FV_SFD,FS_SFA,FS_W,FE_SFD,FS_SFD,FV_SFA,FE_W	FS,FE,FV	30868.1	0	0	0	79431.5	25520	92365.2	0	0	112849	40355.1	160838	19124.6	0	0	54099	10924.6	0	0	0	55649.3	43570.4	62119.2
[M+H]+	474.379	7.6199	C26H51NO6	-2.1	236.1501; 144.1001	MGTA 16:0	Betaine lipid	Prenol lipids	SFD,SD,SFA,Whole	FV_W,FS_SFA,FE_SD,FS_W,FS_SD,FV_SD,FE_SFD,FS_SFD,FE_SFA,FV_SFA,FE_W	FS,FE,FV	151767	0	123420	205369	89204.8	196750	93213	0	23033.2	101620	48392.3	162306	33681.8	0	21878.7	65004.7	0	45137.7	0	56110.6	123998	45865.7	134731
[M+H]+	500.395	7.6255	C28H53NO6	0.4	236.1486; 162.1100; 144.1001; 100.1118	DGTSA	Betaine lipid	Prenol lipids	SFD,Whole	FV_SFD,FS_W,FE_SFD,FS_SFD,FE_W	FS,FE,FV	169203	0	0	0	312341	262949	144209	0	0	0	229445	260865	23977.6	0	0	0	81523.7	0	0	0	0	207770	174605
[M+H]+	500.395	7.6328	C28H53NO6	1.2	236.1497; 162.1102; 144.1001; 100.1102	MGTA 18:1	Betaine lipid	Prenol lipids	SFD,SD,SFA,Whole	FV_SFD,FV_W,FS_SFA,FE_SD,FS_W,FS_SD,FE_SFD,FS_SFD,FE_SFA,FV_SFA,FE_W	FS,FE,FV	251726	0	193792	229234	307017	280859	227891	0	154658	197704	241700	304495	64059.3	0	0	62255.2	61992.4	93554	0	116150	163064	203570	226303
[M+H]+	474.383	7.6641	C26H51NO6		236.1500; 144.1003	DGTSA	Betaine lipid	Prenol lipids	Whole	FE_W	FE	53714.1	0	0	0	0	182628	0	0	0	0	0	0	0	0	0	0	0	0	0	0	0	0	60876
[M+H]+	500.394	7.7003	C28H53NO6	-0.4	236.1502; 162.1102; 144.1001; 100.1101	MGTA 18:1	Betaine lipid	Prenol lipids	SFD,SD,SFA,Whole	FV_SFD,FV_W,FS_SFA,FS_W,FS_SD,FV_SD,FE_SFD,FS_SFD,FE_SFA,FV_SFA,FE_W	FS,FE,FV	120351	0	0	167923	211257	30013	216171	0	166204	196438	222160	283143	77638.7	0	160633	71263.8	70795.8	89785.4	0	108946	145208	168071	134314
[M+H]+	641.427	7.704	C42H56O5	0.2	550.3560; 455.2948; 410.2564; 351.2233; 261.1590; 203.1406; 171.1172; 157.1002; 119.0794	Dehydrated fucoxanthin	carotenoid	Prenol lipids	Whole	FE_W	FE	344013	0	0	0	0	1.16965e+06	0	0	0	0	0	0	0	0	0	0	0	0	0	0	0	0	389882
[M+H]+	316.285	7.7465	C18H37NO3	0	-	myristamide derivative	-	no matches	SA	FS_SA	FS	0	0	0	0	0	0	6981.07	118678	0	0	0	0	0	0	0	0	0	0	39559.4	0	0	0	0
[M+H]+	401.286	7.7703	C17H40N2O8	1.2	-	-	-	no matches	SD,SA	FS_SA,FV_SA,FE_SD,FS_SD	FS,FE,FV	1798.27	0	30570.7	0	0	0	18189.3	243473	65744.4	0	0	0	1532.69	26055.7	0	0	0	0	89842.9	32105	0	0	0
[M+H]+	445.313	7.7812	C20H40N6O5	0.7	-	-	-	no matches	SD,SA	FS_SA,FE_SD,FS_SD	FS,FE	1781.71	0	30289.1	0	0	0	16604.2	223488	58783.1	0	0	0	0	0	0	0	0	0	74495.8	29690.7	0	0	0
[M+H]+	489.34	7.8407	C22H44N6O6 C24H50O8 Na	0	-	-	-	no matches	SA	FS_SA	FS	0	0	0	0	0	0	11402.4	193841	0	0	0	0	0	0	0	0	0	0	64613.6	0	0	0	0
[M+H]+	533.366	7.8408	C24H48N6O7	0.4	-	-	-	no matches	SD,SA	FS_SA,FS_SD	FS	0	0	0	0	0	0	12524.5	182901	30016.1	0	0	0	0	0	0	0	0	0	60967	10005.4	0	0	0
[M+H]+	500.394	7.8521	C28H53NO6	-2.4	236.1498; 144.1001	DGTSA	Betaine lipid	Prenol lipids	SFD,SFA,Whole	FV_SFD,FV_W,FS_SFA,FV_SFA,FE_W	FS,FE,FV	6285.62	0	0	0	0	21371.1	71204.2	0	0	242094	0	0	47830.2	0	0	59324.7	55706.1	47592	0	0	100473	18568.7	22987.7
[M+H]+	500.394	7.8591	C28H53NO6	-1.2	236.1489; 144.1001	MGTA 18:1	Betaine lipid	Prenol lipids	SFD,SD,SFA,Whole	FS_SFA,FE_SD,FS_W,FS_SD,FE_SFD,FS_SFD,FE_SFA,FE_W	FS,FE	113064	0	29242.8	171741	184548	22279.3	185228	0	31147.5	244645	176262	202639	0	0	0	0	0	0	0	20130.1	138795	120270	74972.9
[M+H]+	577.392	7.8823	C26H52N6O8	-1.2				no matches	SD,SA	FS_SA,FS_SD	FS	0	0	0	0	0	0	10641.7	158883	22025.7	0	0	0	0	0	0	0	0	0	52961.1	7341.89	0	0	0
[M+H]+	500.399	7.9342	C28H53NO6		236.1500; 144.1000	DGTSA	Betaine lipid	Prenol lipids	Whole	FE_W	FE	43566.5	0	0	0	0	148126	0	0	0	0	0	0	0	0	0	0	0	0	0	0	0	0	49375.3
[M+H]+	581.398	8.5532	C40H52O3	-1	489.3403; 248.1578; 220.1322; 157.1011; 121.1003; 105.0700	2,3-Didehydro-3,3'-dihydroxy-β,ε-caroten-4-one	carotenoid	no matches	SD	FE_SD,FS_SD,FV_SD	FS,FE,FV	3293.7	0	55992.8	0	0	0	9379.55	0	159452	0	0	0	10930.2	0	185814	0	0	0	0	133753	0	0	0
[M+H]+	581.398	8.5772	C40H52O3	-	-	-	-	no matches	SD	FS_SD,FV_SD	FS,FV	0	0	0	0	0	0	9116.28	0	154977	0	0	0	9434.42	0	160385	0	0	0	0	105121	0	0	0
[M+H]+	430.393	8.5952	C25H51NO4	-2.3	311.3	-	-	Steroids and steroid derivatives	Whole	FE_W	FE	58015.9	0	0	0	0	197254	0	0	0	0	0	0	0	0	0	0	0	0	0	0	0	0	65751.4
[M+Na]+	663.429	8.6766	C32H63O12	-0.3	463.24	-	Galactolipid	no matches	SD	FE_SD,FS_SD,FV_SD	FS,FE,FV	7817.59	0	132899	0	0	0	9090.28	0	154535	0	0	0	5223.76	0	88803.9	0	0	0	0	125413	0	0	0
[M+Na]+	355.245	8.6961	C18H35O5	-2.3		-	-	no matches	SD	FE_SD,FS_SD,FV_SD	FS,FE,FV	12966.8	0	220435	0	0	0	15576.6	0	264802	0	0	0	6016.11	0	102274	0	0	0	0	195837	0	0	0
[M+Na]+	619.403	8.6999	C30H60O11	0.2	419.23	-	Galactolipid	no matches	SD	FE_SD,FS_SD,FV_SD	FS,FE,FV	17778.6	0	302236	0	0	0	21963	0	373371	0	0	0	9759.99	0	165920	0	0	0	0	280509	0	0	0
	399.271	8.7157	-	-	-	-	-	no matches	SD	FE_SD,FS_SD,FV_SD	FS,FE,FV	36760.6	0	624931	0	0	0	44711.6	0	760097	0	0	0	16053.2	0	272904	0	0	0	0	552644	0	0	0
	541.335	8.7212	-	-	-	-	-	no matches	SFD,SFA,Whole	FV_SFD,FV_W,FS_SFA,FS_W,FE_SFD,FS_SFD,FE_SFA,FE_W	FS,FE,FV	104474	0	0	67674.1	187929	99609.5	78581.5	0	0	48840.5	134600	83737	51234.5	0	0	0	145048	29149.5	0	0	38838.2	155859	70832
[M+Na]+	575.377	8.7235	C28H56O10	0.5	487.3201; 375.2112	-	-	no matches	SD	FE_SD,FS_SD,FV_SD	FS,FE,FV	31436.6	0	534423	0	0	0	39992.5	0	679872	0	0	0	16021.9	0	272372	0	0	0	0	495556	0	0	0
[M+Na]+	531.351	8.7322	C26H52O9	-0.2	331.17	-	Galactolipid	no matches	SD	FE_SD,FS_SD,FV_SD	FS,FE,FV	51078.6	0	868337	0	0	0	62481.3	0	1.06218e+06	0	0	0	24387.4	0	414585	0	0	0	0	781701	0	0	0
	487.324	8.7342				-	-	no matches	SD	FE_SD,FS_SD,FV_SD	FS,FE,FV	59755.9	0	1.01585e+06	0	0	0	70300.7	0	1.19511e+06	0	0	0	31325.4	0	532531	0	0	0	0	914498	0	0	0
[M+Na]+	443.297	8.7356	C22H44O7	-1.1	243.12	-	Galactolipid	no matches	SD	FE_SD,FS_SD,FV_SD	FS,FE,FV	54191.2	0	921250	0	0	0	64110.3	0	1.08987e+06	0	0	0	26283.3	0	446816	0	0	0	0	819314	0	0	0
	443.298	8.7629	C24H42O7			-	-	no matches	SD	FV_SD	FV	0	0	0	0	0	0	0	0	0	0	0	0	27700.5	0	470908	0	0	0	0	156969	0	0	0
[M+Na]+	487.324	8.7673	C24H48O8	-0.4	287.15	-	Galactolipid	no matches	SD	FV_SD	FV	0	0	0	0	0	0	0	0	0	0	0	0	30250.7	0	514262	0	0	0	0	171421	0	0	0
[M+Na]+	541.334	8.802	C27H50O9	0.9	-	-	-	no matches	SFD,SFA,Whole	FV_W,FS_SFA,FS_SFD,FV_SFA,FE_W	FS,FE,FV	5411.3	0	0	0	0	18398.4	66078.9	0	0	79539.4	145129	0	15204.5	0	0	28195.7	0	23499.5	0	0	35911.7	48376.3	13966
[M+H]+	541.335	8.9388	C29H48O9	1.3	-	-	-	no matches	SFD,SFA,Whole	FV_SFD,FS_SFA,FS_W,FE_SFD,FS_SFD,FE_SFA,FV_SFA,FE_W	FS,FE,FV	36308.1	0	0	39542.2	69998.3	13907.1	62290.2	0	0	67464.6	89790	54532	39587.1	0	0	24427.1	110169	0	0	0	43811.3	89985.8	22813
	463.302	9.1289		-	-	-	-	no matches	SD,SA	FS_SA,FE_SD,FS_SD	FS,FE	5527.41	0	93966	0	0	0	17468.5	237326	59638.7	0	0	0	0	0	0	0	0	0	79108.7	51201.6	0	0	0
[M+H]+	616.412	9.1377	C40H55O5	2	285.1839; 197.1304; 159.0791; 109.1002	-	carotenoid	Prenol lipids	SFD,SFA,Whole	FV_SFD,FS_SFA,FS_W,FE_SFD,FS_SFD,FV_SFA	FS,FE,FV	88600	0	0	0	301240	0	120049	0	0	27516.6	357513	23138.2	41650.1	0	0	15569.3	126041	0	0	0	14361.9	261598	7712.73
[M+H]+	616.412	9.1731	C40H55O5	-	285.1800; 159.0801; 109.1002	-	carotenoid	Prenol lipids	SFD,SFA,Whole	FV_SFD,FE_SFD,FS_SFD,FE_SFA,FE_W	FS,FE,FV	94795.4	0	0	19685.8	293232	9386.24	101384	0	0	0	344704	0	36582.6	0	0	0	124381	0	0	0	6561.93	254106	3128.75
[M+H]+	740.524	9.2763	C41H73NO10	0	722.5189; 512.3400; 446.3401; 137.0602	-	Galactolipid	Glycerophospholipids	SFD,Whole	FV_SFD,FV_W,FS_SFD	FS,FV	0	0	0	0	0	0	33733.8	0	0	0	114695	0	10764.3	0	0	0	31323.1	5275.5	0	0	0	48672.6	1758.5
[M+NH4]+	740.529	9.287	C41H73NO10	-	722.5200; 512.3201; 446.3502; 137.0602	-	Galactolipid	Glycerophospholipids	SFD,SD,SFA,Whole	FV_SFD,FV_W,FS_SFA,FE_SD,FS_W,FS_SD,FV_SD,FE_SFD,FS_SFD,FE_SFA,FV_SFA,FE_W	FS,FE,FV	41635.6	0	69877.7	43512.6	77250.5	6822.35	116031	0	67594.2	70069.7	165415	145501	39781.8	0	96760.3	42258.5	46489.5	27158.1	0	78077.4	51946.9	96385.1	59827.3
[M+H]+	740.535	9.3552	C41H73NO10	-	722.5201; 512.3201; 446.3502; 428.3402	-	-	no matches	SD,Whole	FV_SD,FE_W	FE,FV	10433.6	0	0	0	0	35474.1	0	0	0	0	0	0	5638.98	0	95862.6	0	0	0	0	31954.2	0	0	11824.7
[M+H]+	659.185	9.3708	C46H26O5	-0.6	599.1698; 525.1300; 511.1101; 497.1001	-	-	Carboxylic acids and derivatives	Whole	FS_W	FS	0	0	0	0	0	0	20521.6	0	0	0	0	69773.5	0	0	0	0	0	0	0	0	0	0	23257.8
[M+H]+	655.186	9.3721	C29H34O17	-2	595.1601; 521.1302; 495.1501	-	-	no matches	Whole	FS_W	FS	0	0	0	0	0	0	51649.9	0	0	0	0	175610	0	0	0	0	0	0	0	0	0	0	58536.5
[M+Na]+	623.41	9.4671	C28H59N2O11	-0.2		-	-	no matches	SD	FE_SD,FS_SD,FV_SD	FS,FE,FV	12245.7	0	208178	0	0	0	7630.88	0	129725	0	0	0	8729.93	0	148409	0	0	0	0	162104	0	0	0
[M+H]+	623.41	9.4822	C42H54O4	0.7	625.3899; 209.1400; 165.0901; 143.0889	-	carotenoid	Prenol lipids	SD	FE_SD,FS_SD,FV_SD	FS,FE,FV	15387.9	0	261595	0	0	0	6229.73	0	105905	0	0	0	6486.61	0	110272	0	0	0	0	159258	0	0	0
[M+H]+	344.316	9.5189	C20H41NO3	-0.9	-	N-(1,3-dihydroxyoctadecan-2-yl)acetamide	sphingolipid	no matches	SA	FS_SA	FS	0	0	0	0	0	0	9150.33	155556	0	0	0	0	0	0	0	0	0	0	51851.9	0	0	0	0
[M+H]+	524.361	9.5627	C30H45N5O3	1.3	506.3478; 488.3404; 434.3102; 416.3001; 398.2903; 192.0891; 164.0201	-	-	Glycerophospholipids	SD	FE_SD,FS_SD,FV_SD	FS,FE,FV	3587.29	0	60983.9	0	0	0	5672.12	0	96426.1	0	0	0	13835	0	235195	0	0	0	0	130868	0	0	0
[M+Na]+	659.387	9.5977	C46H52O2	0.8	567.3300; 474.64011; 203.1401; 157.1001; 119.0802	-	-	no matches	SD	FE_SD,FS_SD	FS,FE	54335	0	923695	0	0	0	10846.8	0	184396	0	0	0	0	0	0	0	0	0	0	369364	0	0	0
[M+Na]+	659.386	9.6335	C30H58O15	0		-	-	Steroids and steroid derivatives	SD	FS_SD,FV_SD	FS,FV	0	0	0	0	0	0	9768.81	0	166070	0	0	0	12758.3	0	216890	0	0	0	0	127653	0	0	0
[M+H]+	587.23	9.6756	C35H30N4O5	-1.5	511.2100; 496.2001; 481.2002; 455.2200; 440.2001; 425.1701	Pheophytin c2	-	Prenol lipids	SFD,SD,SFA,Whole	FV_SFD,FV_W,FS_SFA,FE_SD,FS_W,FE_SFD,FS_SFD,FE_SFA,FV_SFA,FE_W	FS,FE,FV	277326	0	68547	239645	417950	271603	347944	0	0	207736	449334	525941	253495	0	0	302485	274348	285049	0	22849	249955	380544	360865
[M+H]+	589.243	9.6976	C35H32N4O5	-3	589.2501; 513.2301; 484.2201; 457.2402; 442.2103; 428.2002	-	-	Prenol lipids	SFD,SFA,Whole	FS_SFA,FS_W,FS_SFD	FS	0	0	0	0	0	0	78637	0	0	44489.4	74404.6	148472	0	0	0	0	0	0	0	0	14829.8	24801.5	49490.6
[M+H]+	280.263	9.7156		-	-	-	-	Organonitrogen compounds	SFD,SD,SFA,Whole	FV_W,FE_SD,FS_SD,FE_SFD,FE_SFA,FE_W	FS,FE,FV	73634.3	0	953168	24829.5	29729.5	5163.9	41647.2	0	708003	0	0	0	5870.93	0	0	0	0	19961.2	0	553724	8276.51	9909.83	8375.02
[M+H]+	587.235	9.7191	C35H30N4O5	-	543.2401; 527.2200; 511.2201; 483.2303; 455.2301	-	-	Prenol lipids	Whole	FE_W	FE	62605.9	0	0	0	0	212860	0	0	0	0	0	0	0	0	0	0	0	0	0	0	0	0	70953.3
[M+NH4]+	658.525	9.7197	C37H71NO8	-2.7	537.4600; 474.3800; 420.2800; 236.1400; 162.1100; 100.1100	-	Galactolipid	Glycerophospholipids	SFD,SD,SFA,Whole	FV_W,FS_SFA,FE_SD,FS_W,FV_SD,FE_SFD,FS_SFD,FE_SFA,FE_W	FS,FE,FV	44313.3	0	100687	43566.9	76427.2	10533.7	86960.1	0	0	41365.5	119098	135200	12895.8	0	39084	0	0	36029	0	46590.2	28310.8	65175.2	60587.7
[M+NH4]+	658.524	9.7878	C37H71NO8	-0.9	474.3800; 420.2897; 236.1501; 144.1001; 100.1100	-	Galactolipid	Glycerophospholipids	SFD,SD,Whole	FE_SD,FS_W,FS_SD,FV_SD,FS_SFD,FE_W	FS,FE,FV	9690.09	0	117005	0	0	9545.28	82415.5	0	70484.3	0	127774	138342	2624.18	0	44611	0	0	0	0	77366.8	0	42591.3	49295.8
[M+H]+	379.284	9.8067	C23H38O4	-2.4	269.2200; 161.1313; 147.1211; 133.1001; 119.0820; 105.0710; 93.0712	-	fatty acid	Fatty Acyls	SFD,SFA,Whole	FS_SFA,FS_W,FE_SFD,FS_SFD,FE_SFA,FE_W	FS,FE	88339.7	0	0	67257.7	146464	86632.8	43414.4	0	0	49838.5	38899	58871.6	0	0	0	0	0	0	0	0	39032.1	61787.8	48501.5
[M+H]+	379.284	9.9067	C23H38O4	-	287.2311; 269.2222; 189.1616; 171.1100; 133.1002; 119.0903; 105.0710	-	fatty acid	Fatty Acyls	SFD,SFA,Whole	FV_SFD,FV_W,FS_W,FE_SFD,FE_SFA,FV_SFA,FE_W	FS,FE,FV	110151	0	0	70046.7	150325	154141	25852.2	0	0	0	0	87897.4	23187	0	0	26575	30380.9	21879.8	0	0	32207.3	60235.4	87972.6
[M+H]+	379.284	9.9503	C23H38O4	-	269.2211; 203.1801; 133.1001; 119.0802; 105.0702; 81.0703	-	fatty acid	Fatty Acyls	SFD,SFA,Whole	FV_SFD,FV_W,FS_SFA,FS_W,FE_SFD,FS_SFD,FE_SFA,FV_SFA,FE_W	FS,FE,FV	63934.8	0	0	54447.7	147845	15085.8	87545.2	0	0	120130	80630	96893.6	23409.3	0	0	26914.3	27965.9	24711.2	0	0	67164	85480.2	45563.6
[M+H]+	303.232	9.9604	C20H30O2	2	147.1171; 133.1021; 119.0858; 105.0709; 91.0555; 79.0551	eicosapentaenoic acid	fatty acid	Fatty Acyls	SFD,SD,SFA,Whole,SA	FS_SA,FV_SFD,FV_W,FS_SFA,FE_SD,FS_W,FS_SD,FE_SFD,FE_SFA,FV_SFA,FE_W	FS,FE,FV	174139	0	18960.8	173420	139671	275190	243780	20776.1	19358.1	469642	0	351185	113336	0	0	136138	94874.2	154331	6925.36	12773	259733	78181.8	260235
[M+H]+	303.232	9.971	C20H30O2	-1	161.1301; 147.1201; 131.0902; 119.0898; 105.0702; 91.0501	eicosapentaenoic acid	fatty acid	Fatty Acyls	SFD,SFA,Whole	FV_W,FS_W,FS_SFD,FE_SFA,FE_W	FS,FE,FV	145643	0	0	192248	0	302937	139255	0	0	0	114750	358718	50154.1	0	0	0	0	170524	0	0	64082.7	38250.1	277393
	379.287	9.9869		-	-	-		Fatty Acyls	Whole	FE_W	FE	35791.9	0	0	0	0	121693	0	0	0	0	0	0	0	0	0	0	0	0	0	0	0	0	40564.2
[M+H]+	828.563	10.0248	C48H77NO10	0.1	796.5300; 520.3700	-		Glycerophospholipids	SD	FE_SD,FV_SD	FE,FV	1358.25	0	23090.2	0	0	0	0	0	0	0	0	0	10335.8	0	175708	0	0	0	0	66266.2	0	0	0
[M+H]+	279.232	10.0504	C18H30O2	-3.2	201.0532; 95.0812; 81.0723; 67.0523	-		Fatty Acyls	SFD,SFA,Whole	FV_W,FS_SFA,FS_W,FE_SFD,FS_SFD,FE_SFA,FE_W	FS,FE,FV	58743	0	0	75309.7	23784.5	100632	30487.3	0	0	57571.5	22739.6	23345.7	9693.75	0	0	0	0	32958.8	0	0	44293.7	15508	52312.1
[M+NH4]+	768.561	10.0721	C43H77NO10	-1	750.5500; 512.3300; 474.3700	MGDG 34:4	Galactolipid	no matches	SFD,SFA,Whole	FV_SFD,FV_W,FS_SFA,FS_W,FS_SFD,FV_SFA	FS,FV	0	0	0	0	0	0	94059.6	0	0	78958.9	125099	115744	89403.4	0	0	101942	89321.8	112708	0	0	60300.3	71473.7	76150.8
[M+H]+	279.234	10.0945	C18H30O2		201.0520; 109.1010; 95.0900; 81.0722; 67.0601	gamma-linolenic acid	bisnorditerpenes	Fatty Acyls	Whole	FE_W	FE	28688	0	0	0	0	97539.3	0	0	0	0	0	0	0	0	0	0	0	0	0	0	0	0	32513.1
[M+H]+	768.561	10.1405	C43H77NO10	0.1	750.5513; 513.3300;474.3723	MGDG 34:4	Galactolipid	Glycerophospholipids	SFD,SD,SFA,Whole	FV_SFD,FV_W,FE_SD,FS_W,FV_SD,FE_SFD,FS_SFD,FE_SFA,FV_SFA,FE_W	FS,FE,FV	117711	0	53564.1	146125	229338	14040.2	195246	0	0	0	346968	316869	95012.1	0	64054.1	143620	103146	63464.5	0	39206.1	96581.5	226484	131458
[M+H]+	768.561	10.1598	C43H77NO10	-1.4	750.5500; 530.3300; 512.3200; 474.3800; 277.1801	-	-	Glycerophospholipids	SFD,SD,SFA,Whole	FS_SFA,FE_SD,FS_SD,FV_SD,FE_SFD,FS_SFD,FE_SFA,FV_SFA,FE_W	FS,FE,FV	138638	0	155162	192039	236561	11736.8	163144	0	82387.5	156814	381398	0	40431.3	0	60131.3	125440	0	0	0	99227.1	158098	205987	3912.28
[M+H]+	754.546	10.2764	C42H75NO10	-0.9	722.5201;446.3503; 137.0612; 100.1100	-	-	Glycerophospholipids	SFD,SD,SFA,Whole	FV_SFD,FS_SFA,FE_SD,FS_W,FS_SD,FS_SFD,FE_SFA,FV_SFA	FS,FE,FV	19374.7	0	76277.8	50618.5	0	0	137559	0	124772	97275	163208	182263	23214.5	0	0	46585	32344.2	0	0	67016.6	64826.1	65184.1	60754.5
[M+H]+	754.547	10.2904	C42H75NO10		722.5098; 512.3300; 446.3511; 277.1800	-	-	Glycerophospholipids	SFD,SD,SFA,Whole	FV_SFD,FV_W,FS_SFA,FE_SD,FS_W,FS_SD,FV_SD,FE_SFD,FS_SFD,FE_SFA,FV_SFA,FE_W	FS,FE,FV	52842.3	0	226809	46255.4	76536.5	11510.1	138672	0	126466	101909	157584	186699	77940.9	0	604430	45306.1	27765.6	71041.4	0	319235	64490.1	87295.3	89750.3
[M+H]+	597.271	10.2924	C33H40O10			-	-	no matches	SD	FV_SD	FV	0	0	0	0	0	0	0	0	0	0	0	0	26.1002	0	443.704	0	0	0	0	147.901	0	0	0
[M+Na]+	603.408	10.3353	C30H60O10	-1.2	375.2003; 334.2401	-	Galactolipid	no matches	SD	FE_SD,FS_SD	FS,FE	12374.5	0	210367	0	0	0	8724.03	0	148309	0	0	0	0	0	0	0	0	0	0	119558	0	0	0
[M+Na]+	603.409	10.3577	C30H60O10	1.3	375.18	-	Galactolipid	no matches	SD	FE_SD,FS_SD,FV_SD	FS,FE,FV	13962.3	0	237358	0	0	0	11264.4	0	191495	0	0	0	12909.5	0	219462	0	0	0	0	216105	0	0	0
[M+Na]+	559.382	10.3612	C28H56O9	-1.8	331.17	-	Galactolipid	no matches	SD	FE_SD	FE	11085.1	0	188447	0	0	0	0	0	0	0	0	0	0	0	0	0	0	0	0	62815.5	0	0	0
[M+Na]+	647.435	10.3728	C32H63O11	1.5	-	-		no matches	SD	FE_SD,FS_SD,FV_SD	FS,FE,FV	10386.8	0	176576	0	0	0	12213.7	0	207633	0	0	0	7142.13	0	121416	0	0	0	0	168542	0	0	0
[M+Na]+	485.117	10.388	C35H16O3	-0.4	-	-		no matches	Whole	FE_W	FE	39829.1	0	0	0	0	135419	0	0	0	0	0	0	0	0	0	0	0	0	0	0	0	0	45139.6
[M+Na]+	559.382	10.408	C28H56O9	0.5	438.1701; 331.1702	-	Galactolipid	no matches	SD	FE_SD,FS_SD,FV_SD	FS,FE,FV	8233.95	0	139977	0	0	0	23172.9	0	393940	0	0	0	18196.4	0	309340	0	0	0	0	281086	0	0	0
[M+Na]+	427.302	10.4426	C22H44O6	-2.6	-	-		no matches	SD	FE_SD,FS_SD,FV_SD	FS,FE,FV	18388.5	0	312605	0	0	0	25696.9	0	436847	0	0	0	7486.23	0	127266	0	0	0	0	292240	0	0	0
[M+Na]+	471.329	10.4458	C24H48O7	-1.9	288.2301; 243.1301	-	Galactolipid	no matches	SD	FE_SD,FS_SD,FV_SD	FS,FE,FV	25674.3	0	436463	0	0	0	36030.8	0	612524	0	0	0	12372.2	0	210327	0	0	0	0	419771	0	0	0
[M+Na]+	515.356	10.4471	C26H52O8	0.6	404.0501; 287.1501; 261.1301	-	Galactolipid	no matches	SD	FE_SD,FS_SD,FV_SD	FS,FE,FV	22511.9	0	382703	0	0	0	37250	0	633250	0	0	0	16535.4	0	281101	0	0	0	0	432351	0	0	0
[M+Na]+	471.329	10.4726	C24H48O7	-0.6	243.12	-	Galactolipid	no matches	SD	FV_SD	FV	0	0	0	0	0	0	0	0	0	0	0	0	11332.1	0	192646	0	0	0	0	64215.4	0	0	0
[M+H]+	686.557	10.503	C39H75NO8	-1.2	474.3785; 144.1102	-	Galactolipid	Glycerophospholipids	SFD,SFA,Whole	FV_SFD,FV_W,FS_W,FE_SFD,FS_SFD,FV_SFA,FE_W	FS,FE,FV	96174.7	0	0	0	212621	114373	29597.6	0	0	0	40912	59720	39873.3	0	0	38364	35721.9	61483.2	0	0	12788	96418.3	78525.4
[M+NH4]+	686.556	10.5624	C39H75NO8		-	-	Galactolipid	Glycerophospholipids	SFD,SD,SFA,Whole	FV_W,FE_SD,FE_SFD,FE_SFA,FE_W	FE,FV	97842.5	0	60208.9	108488	192417	19717.6	0	0	0	0	0	0	18668	0	0	0	0	63471.2	0	20069.6	36162.7	64139	27729.6
[M+H]+	398.232	10.5901	C24H31NO4	-1.8	-	-	-	Carboxylic acids and derivatives	SD,SA	FS_SA,FV_SA,FE_SD,FS_SD,FV_SD	FS,FE,FV	16345.1	0	277866	0	0	0	17082.4	38001	252400	0	0	0	11151.7	40939.2	148640	0	0	0	26313.4	226302	0	0	0
[M+H]+	398.231	10.6098	C19H31N3O6	-	-	-	-	Carboxylic acids and derivatives	SD	FV_SD	FV	0	0	0	0	0	0	0	0	0	0	0	0	8516.22	0	144776	0	0	0	0	48258.6	0	0	0
[M+H]+	871.572	10.7662	C55H74N4O5	-1.8	593.2800; 533.2601	Pheophytin A	Chlorophyll a derivative	Glycerophospholipids	SD,SA	FS_SD,FV_SD,FE_SA	FS,FE,FV	4660.48	79228.2	0	0	0	0	14620.9	0	248556	0	0	0	32653.1	0	555102	0	0	0	26409.4	267886	0	0	0
[M+H]+ of 5 ppm	282.279	10.7936	-	-	-	9-Octadecenamide	-	Organonitrogen compounds	SFD,SD,SFA,Whole,SA	FS_SA,FV_SFD,FV_W,FS_SFA,FE_SD,FS_SD,FV_SD,FE_SFD,FE_SA,FE_SFA,FV_SFA,FE_W	FS,FE,FV	564534	655353	2.55286e+06	621621	563442	92711.3	1.0291e+06	4.43943e+06	12500000	111044	0	0	1.00205e+06	0	13650000	177124	153343	346507	1.69826e+06	9.56762e+06	303263	238929	146406
[M+H]+	305.248	10.8038	C20H32O2	-3.3	156.8901; 119.0802; 105.0702; 93.0701	cis-5,8,11,14-Eicosatetraenoic acid	fatty acid	Fatty Acyls	SFD,SFA,Whole	FV_W,FS_SFA,FS_W,FS_SFD,FE_W	FS,FE,FV	66246.7	0	0	0	0	225239	157393	0	0	245452	71935.1	217748	36142.2	0	0	0	0	122884	0	0	81817.2	23978.4	188623
[M+H]+	305.247	10.8051	C20H32O2	-2.6	184.8800; 156.8900; 121.1001; 93.0702; 79.0502	-	fatty acid	Fatty Acyls	SFD,SD,SFA,Whole	FV_SFD,FV_W,FS_SFA,FE_SD,FE_SFD,FS_SFD,FE_SFA,FV_SFA,FE_W	FS,FE,FV	91916.2	0	19822.2	168545	111856	28149.3	100293	0	0	258808	82190.2	0	77262.7	0	0	90754.4	65090.3	106848	0	6607.4	172702	86378.8	44999.2
[M+H]+	796.594	10.9052	C45H81NO10	-1.1	778.5802; 474.3802; 456.3801	-		Glycerophospholipids	SFD,SFA,Whole	FV_SFD,FS_W,FE_SFD,FS_SFD,FE_SFA,FV_SFA,FE_W	FS,FE,FV	168374	0	0	151171	300273	121026	66008.1	0	0	0	116237	108190	72590.5	0	0	129652	117156	0	0	0	93607.7	177889	76405.3
[M+NH4]+	796.593	10.916	C45H81NO10	-2.4	778.5800; 474.3801; 457.3701	MGDG 36:4	Glycolipid	Glycerophospholipids	SFD,SD,SFA,Whole	FV_SFD,FV_W,FS_SFA,FE_SD,FS_W,FE_SFD,FS_SFD,FE_SFA,FV_SFA,FE_W	FS,FE,FV	161778	0	57244.1	148817	356558	33222.4	80398.6	0	0	42495.7	120184	110676	102042	0	0	130913	121933	94097.5	0	19081.4	107408	199558	79331.8
[M+H]+	270.281	10.9973	-	-	-	-	-	no matches	Whole	FE_W	FE	91391.8	0	0	0	0	310732	0	0	0	0	0	0	0	0	0	0	0	0	0	0	0	0	103577
[M+H]+	270.281	11.0232	-	-	-	-	-	no matches	Whole	FE_W	FE	98756.4	0	0	0	0	335772	0	0	0	0	0	0	0	0	0	0	0	0	0	0	0	0	111924
[M+H]+	871.573	11.0589	C55H74N4O5	1.2	593.2711; 533.2501	Pheophytin A	Chlorophyll a derivative	Glycerophospholipids	SD,SA	FS_SD,FV_SD,FE_SA	FS,FE,FV	8080.69	137372	0	0	0	0	18687.2	0	317683	0	0	0	42060.9	0	715035	0	0	0	45790.6	344239	0	0	0
[M+H]+	782.576	11.0797	C44H79NO10	-0.3	750.5502; 540.3501; 446.3502, 305.2100	-	-	Glycerophospholipids	SFD,SD,SFA,Whole	FV_SFD,FV_W,FS_SFA,FE_SD,FS_W,FS_SD,FV_SD,FE_SFD,FS_SFD,FE_SFA,FV_SFA	FS,FE,FV	189763	0	547027	198374	337415	0	206385	0	228915	240868	215490	199567	153554	0	100487	183373	87253	231359	0	292143	207539	213386	143642
[M+H]+	782.576	11.0876	C44H79NO10	-	750.5501; 544.3502; 512.3201; 474.3800; 137.0603; 100.1101	-	-	Glycerophospholipids	SFD,SD,SFA,Whole	FV_SFD,FV_W,FS_SFA,FS_W,FV_SD,FE_SFD,FS_SFD,FE_SFA,FV_SFA	FS,FE,FV	132171	0	0	250578	198805	0	281925	0	0	227110	301309	430128	130762	0	513728	159089	88738.6	94016.6	0	171243	212259	196284	174715
[M+H]+	605.238	11.1097	C35H32N4O6	0.7	529.2301; 501.2302		Chlorophyll c derivative	Prenol lipids	SFD,SD,SFA,SA	FS_SA,FS_SFA,FV_SD,FS_SFD	FS,FV	0	0	0	0	0	0	13050.9	37189.1	0	18777.5	18157.6	0	17470.4	0	296996	0	0	0	12396.4	98998.7	6259.17	6052.54	0
[M+H]+	871.573	11.2483	C55H74N4O5	1.2	593.2799; 533.2500	Pheophytin A	chlorophyll a derivative	Glycerophospholipids	SD,SA	FS_SD,FV_SD,FE_SA	FS,FE,FV	10869.5	184781	0	0	0	0	26825.4	0	456032	0	0	0	54990.6	0	934839	0	0	0	61593.7	463624	0	0	0
[M+H]+	599.41	11.2633		1.8		Halocynthiaxanthin		Prenol lipids	SFD,SFA,Whole	FV_SFD,FV_W,FS_SFA,FS_W,FE_SFD,FS_SFD,FE_SFA,FV_SFA,FE_W	FS,FE,FV	356533	0	0	448036	394814	369361	786526	0	0	768002	963437	942750	517182	0	0	631741	683362	443315	0	0	615926	680537	585142
[M+H]+	658.423	11.2634	C42H57O6	-0.8	247.1486; 195.1176; 157.1018; 109.1021;	-	carotenoid	Prenol lipids	SFD,SD,SFA,Whole	FV_SFD,FS_SFA,FS_W,FS_SD,FE_SFD,FS_SFD,FE_SFA,FV_SFA	FS,FE,FV	629300	0	0	1.10921e+06	1.03041e+06	0	2.47355e+06	0	355219	2.64805e+06	2.7839e+06	2.90709e+06	916700	0	0	1.53393e+06	1.58285e+06	0	0	118406	1.76373e+06	1.79905e+06	969029
[M+Na]+	681.413	11.264	C42H58O6	0.1	621.4002; 603.4001; 527.3201; 515.3402; 467.3101; 171.1200	Fucoxanthin	carotenoid	Prenol lipids	SFD,SD,SFA,Whole	FV_SFD,FV_W,FS_SFA,FS_W,FS_SD,FE_SFD,FS_SFD,FE_SFA,FV_SFA,FE_W	FS,FE,FV	419928	0	0	441581	519987	466189	865574	0	111682	795923	1.13084e+06	993857	515076	0	0	579230	723091	448936	0	37227.4	605578	791305	636327
[M+H]+	659.429	11.2792	C42H58O6	3.70229	159.0800; 109.1001	Fucoxanthin	carotenoid	Prenol lipids	SFD,SFA,Whole	FV_SFD,FV_W,FE_SFD,FE_SFA,FV_SFA,FE_W	FE,FV	734665	0	0	874031	855186	768644	0	0	0	0	0	0	1.01208e+06	0	0	1.16243e+06	1.40501e+06	873621	0	0	678820	753398	547422
[M+H]+	659.429	11.2793	C42H58O6	3.70229	109.1	Fucoxanthin	carotenoid	Prenol lipids	SFD,SFA,Whole	FV_SFD,FV_W,FE_SFD,FE_SFA,FV_SFA,FE_W	FE,FV	726581	0	0	943958	687563	838854	0	0	0	0	0	0	1.05348e+06	0	0	1.42539e+06	1.49628e+06	660151	0	0	789783	727949	499668
[M+Na]+	681.413	11.2823	C42H58O6	0.1	621.4001; 603.3879; 527.3202; 109.1002	Fucoxanthin	carotenoid	Steroids and steroid derivatives	SFD,SD,SFA,Whole	FV_SFD,FV_W,FS_SFA,FS_W,FS_SD,FE_SFD,FS_SFD,FE_SFA,FV_SFA,FE_W	FS,FE,FV	360354	0	0	510918	402534	311753	533479	0	136870	585019	866516	334921	490225	0	0	641024	377269	648472	0	45623.3	578987	548773	431715
[M+H]+	658.43	11.2939	C35H61O11	0.7	109.1		carotenoid	Prenol lipids	Whole	FE_W	FE	266204	0	0	0	0	905093	0	0	0	0	0	0	0	0	0	0	0	0	0	0	0	0	301698
[M+H]+	599.415	11.2975	C40H54O4	-1.2	171.1160; 143.0869; 109.1017	Halocynthiaxanthin	carotenoid	Prenol lipids	Whole	FE_W	FE	100028	0	0	0	0	340095	0	0	0	0	0	0	0	0	0	0	0	0	0	0	0	0	113365
[M+H]+	599.409	11.3002	C40H54O4	0	109.1001; 157.1002	fucoxanthinol	carotenoid	Prenol lipids	SFD,SD,SFA,Whole	FV_SFD,FV_W,FS_SFA,FS_W,FS_SD,FE_SFD,FS_SFD,FE_SFA,FV_SFA,FE_W	FS,FE,FV	273902	0	0	452516	402897	75853.8	506734	0	128327	498497	721030	477704	358457	0	0	434957	358764	425031	0	42775.7	461990	494230	326196
[M+Na]+	681.413	11.3115	C42H58O6	0.1	621.4002; 603.4001; 527.3201; 515.3402; 467.3101; 171.1200	Fucoxanthin	carotenoid	Steroids and steroid derivatives	SFD,SD,SFA,Whole	FV_SFD,FV_W,FV_SD,FS_SFD,FV_SFA,FE_W	FS,FE,FV	23193.3	0	0	0	0	78857.2	168982	0	0	0	574539	0	440813	0	74476.9	422531	612485	448855	0	24825.6	140844	395675	175904
[M-H2O+H]+	581.404	11.3136	C40H52O3	0.3	207.1169; 157.1010; 109.1016	Diadinoxanthin		Prenol lipids	Whole	FE_W	FE	208150	0	0	0	0	707711	0	0	0	0	0	0	0	0	0	0	0	0	0	0	0	0	235904
[M+H]+	658.429	11.3453	C35H61O11	1	109.1		carotenoid	Prenol lipids	Whole	FE_W	FE	170567	0	0	0	0	579927	0	0	0	0	0	0	0	0	0	0	0	0	0	0	0	0	193309
[M-H2O+H]+	641.42	11.368	C42H56O5	0	215.1440; 119.0862; 109.1018	Fucoxanthin dehydrated	carotenoid	Prenol lipids	SFD,SD,SFA,Whole	FS_SFA,FV_SD,FS_SFD,FV_SFA,FE_W	FS,FE,FV	34344.7	0	0	0	0	116772	1.02552e+06	0	0	2.77668e+06	710071	0	166965	0	162667	535147	0	0	0	54222.2	1.10394e+06	236690	38924
[M+H]+	658.423	11.3781	C42H57O6	1.1	109.1	-	carotenoid	Prenol lipids	SFD,SD,SFA,Whole,SA	FS_SA,FV_SA,FV_SFD,FS_SFA,FE_SD,FS_W,FS_SD,FS_SFD,FE_SFA,FE_W	FS,FE,FV	250305	0	18757.6	751168	0	96117.3	1.03651e+06	52307.3	421026	1.60451e+06	603621	1.22133e+06	183489	28649.4	0	0	618132	0	26985.6	146595	785227	407251	439150
[M+H]+	666.542	11.3953	C38H71N3O6	0.6	266.2454; 237.2230; 115.0858	-		no matches	SD	FE_SD,FS_SD,FV_SD	FS,FE,FV	15345.3	0	260871	0	0	0	11570.4	0	196696	0	0	0	8911.89	0	151502	0	0	0	0	203023	0	0	0
[M+H]+	600.417	11.4245	C40H55O4	1.2	599.4202; 209.1303; 197.1303; 171.1200; 157.1002; 119.0801	-		Prenol lipids	SD	FE_SD,FS_SD	FS,FE	23734.9	0	403493	0	0	0	23149.9	0	393548	0	0	0	0	0	0	0	0	0	0	265680	0	0	0
[M+H]+	600.417	11.5792	C38H53N3O3	1.2	171.1201; 157.1001; 145.1000; 119.0800	-		Prenol lipids	SD	FS_SD,FV_SD	FS,FV	0	0	0	0	0	0	28340.1	0	481782	0	0	0	11416.5	0	194081	0	0	0	0	225288	0	0	0
[M+H]+	600.418	11.5909	C38H53N3O3	1.2	171.1201; 157.1001; 145.1000; 119.0800	-		Prenol lipids	SD	FS_SD,FV_SD	FS,FV	0	0	0	0	0	0	15178.8	0	258040	0	0	0	13847.2	0	235402	0	0	0	0	164481	0	0	0
[M+H]+	593.467	11.6055	C35H36N4O5	-0.5	533.2563; 505.2267; 461.2327; 433.2395	Pheophorbide A	tetrapyrrole	Tetrapyrroles and derivatives	SFD,SFA,Whole	FV_SFD,FS_W,FE_SFD,FS_SFD,FV_SFA	FS,FE,FV	67159	0	0	0	228341	0	21705.6	0	0	0	24447.5	49351.5	45151	0	0	68510.4	85002.9	0	0	0	22836.8	112597	16450.5
[M+Na]+	615.259	11.6163	C35H36N4O5	-0.8	539.2501; 510.2002	-		no matches	SFD,SFA,Whole	FV_SFD,FS_SFA,FS_W,FE_SFD,FE_SFA,FV_SFA,FE_W	FS,FE,FV	191862	0	0	202434	184223	265672	25829.1	0	0	50934.9	0	36884	41673	0	0	72654.7	69033.5	0	0	0	108674	84418.8	100852
[M+H]+	593.57	11.6198	C35H36N4O5	-0.5	533.2563; 505.2267; 461.2327; 433.2395	Pheophorbide A	tetrapyrrole	Tetrapyrroles and derivatives	SFD,SFA,Whole	FV_SFD,FE_SFD,FV_SFA,FE_W	FE,FV	118349	0	0	0	120753	281634	0	0	0	0	0	0	22582.6	0	0	40044.3	36736.4	0	0	0	13348.1	52496.4	93878.1
[M+Na]+	615.264	11.6651	C35H36N4O5		539.2501; 510.2101	-		no matches	Whole	FE_W	FE	75301	0	0	0	0	256023	0	0	0	0	0	0	0	0	0	0	0	0	0	0	0	0	85341.1
[M+Na]+	763.513	11.7303	C38H76O13	-1.6	507.2801; 423.8901	-	Galactolipid	no matches	SD	FE_SD,FS_SD	FS,FE	8881.06	0	150978	0	0	0	13837.5	0	235237	0	0	0	0	0	0	0	0	0	0	128738	0	0	0
	763.517	11.7862		-	-	-		no matches	SD	FE_SD,FS_SD,FV_SD	FS,FE,FV	15187.3	0	258185	0	0	0	13764.7	0	234000	0	0	0	8152.01	0	138584	0	0	0	0	210256	0	0	0
[M+H]+	804.576	11.8124	C44H78N5O6P	0.4	520.3589; 503.3400	-		Prenol lipids	SFD,SD,SFA,Whole	FS_SFA,FE_SD,FS_W,FS_SD,FV_SD,FE_SFD,FS_SFD,FE_SFA,FE_W	FS,FE,FV	60114.1	0	138439	76473.5	87787.9	12438.9	77218.2	0	166174	81950	75709.2	71647.8	64618.6	0	1.09852e+06	0	0	0	0	467710	52807.8	54499	28028.9
[M+Na]+	719.493	11.8202	C36H72O12	0.4	463.2501; 374.0402; 184.0701	-	Galactolipid	no matches	SD	FE_SD,FS_SD,FV_SD	FS,FE,FV	27582.2	0	468897	0	0	0	30613	0	520421	0	0	0	14042	0	238713	0	0	0	0	409344	0	0	0
[M+Na]+	675.467	11.8625	C34H68O11	-0.1	419.22	-	Galactolipid	no matches	SD	FE_SD,FS_SD,FV_SD	FS,FE,FV	55154.6	0	937628	0	0	0	62906.1	0	1.0694e+06	0	0	0	23493.5	0	399389	0	0	0	0	802140	0	0	0
[M+H]+	589.241	11.8717	C35H32N4O5	-	-	Pheoporphyrin C1	chlorophyll c derivative	Prenol lipids	SFD,SD,SFA,Whole	FV_SFD,FV_W,FE_SD,FS_SD,FE_SFD,FS_SFD,FE_SFA,FV_SFA	FS,FE,FV	200288	0	447697	409392	182047	0	962298	0	1.21176e+06	0	3.02946e+06	0	572601	0	0	739436	763583	443823	0	553151	382943	1.32503e+06	147941
[M+Na]+	587.418	11.8755	C30H60O9	0	511.2101; 483.2101; 455.2201; 331.1702	-	Galactolipid	no matches	SFD,SD,SFA,Whole	FV_SFD,FS_SFA,FE_SD,FS_W,FS_SD,FS_SFD	FS,FE,FV	87179.9	0	1.48206e+06	0	0	0	115755	0	1.77078e+06	11816.3	13061.4	14533	2192.3	0	0	0	7453.83	0	0	1.08428e+06	3938.77	6838.42	4844.35
[M+H]+	589.243	11.8852	C35H32N4O5	3	545.2516; 529.2238; 513.2267; 485.2319; 457.2379; 442.2147	Pheoporphyrin C1	chlorophyll c derivative	Prenol lipids	SFD,SD,SFA	FV_SFD,FS_SFA,FV_SD,FS_SFD	FS,FV	0	0	0	0	0	0	1.39239e+06	0	0	2.10369e+06	2.63044e+06	0	219153	0	1.26569e+06	0	491982	0	0	421896	701230	1.04081e+06	0
	675.466	11.8891	C36H66O11			-		no matches	SD	FV_SD	FV	0	0	0	0	0	0	0	0	0	0	0	0	22140.7	0	376391	0	0	0	0	125464	0	0	0
[M+Na]+	631.439	11.8932	C32H64O10	0.8	375.21	-	Galactolipid	no matches	SD	FE_SD,FS_SD	FS,FE	79363.2	0	1.34918e+06	0	0	0	35890.1	0	610132	0	0	0	0	0	0	0	0	0	0	653103	0	0	0
[M+H]+	611.536	11.8982	C36H70N2O5	-1.1	369.3101; 351.3001; 333.2902; 115.0901; 70.0602	-		Prenol lipids	SD	FE_SD,FS_SD	FS,FE	48860.9	0	830636	0	0	0	7625.55	0	129634	0	0	0	0	0	0	0	0	0	0	320090	0	0	0
	631.439	11.9079		-	-	-		no matches	SD	FE_SD,FS_SD,FV_SD	FS,FE,FV	4993.11	0	84882.9	0	0	0	79023.1	0	1.34339e+06	0	0	0	53207.9	0	904533	0	0	0	0	777603	0	0	0
[M+H]+	653.182	11.9159	C40H28O9	-0.2	520.1301; 494.1601	-		Prenol lipids	Whole	FS_W	FS	0	0	0	0	0	0	50273.2	0	0	0	0	170929	0	0	0	0	0	0	0	0	0	0	56976.3
[M+H]+	587.229	11.9186	C35H30N4O5	0.3	545.2500; 527.2101; 511.2102; 483.2201; 455.2201	Pheoporphyrin C2	chlorophyll c derivative	Prenol lipids	SFD,SD,SFA,Whole	FV_W,FS_SFA,FE_SD,FS_W,FS_SD,FV_SD,FE_SFD,FS_SFD,FE_SFA,FV_SFA,FE_W	FS,FE,FV	1.36184e+06	0	905079	2.27307e+06	2.05256e+06	123619	2.27301e+06	0	703634	1.69621e+06	4.1167e+06	1.7746e+06	1.03135e+06	0	630132	1.68983e+06	0	1.69074e+06	0	746281	1.88637e+06	2.05642e+06	1.19632e+06
[M+H]+	653.182	11.9194	C41H24N4O5	-0.3	520.1301; 494.1602	-		Prenol lipids	Whole	FS_W	FS	0	0	0	0	0	0	50688.5	0	0	0	0	172341	0	0	0	0	0	0	0	0	0	0	57446.9
[M+H]+	587.235	11.9236	C35H30N4O5	-	543.2501; 527.2101; 511.2201; 483.2202; 455.2302	Pheoporphyrin C2	chlorophyll derivative	Prenol lipids	Whole	FE_W	FE	561594	0	0	0	0	1.90942e+06	0	0	0	0	0	0	0	0	0	0	0	0	0	0	0	0	636474
[M+H]+	559.137	11.9305	C41H18O3	-2.9	458.1658; 372.1732; 268.0263; 225.9188	-		no matches	Whole	FE_W	FE	94715.1	0	0	0	0	322031	0	0	0	0	0	0	0	0	0	0	0	0	0	0	0	0	107344
[M+Na]+	587.414	11.9371	C30H60O9		331.17	-	Galactolipid	no matches	SD	FE_SD,FS_SD,FV_SD	FS,FE,FV	32011.4	0	544194	0	0	0	84240.6	0	1.43209e+06	0	0	0	86240.4	0	1.46609e+06	0	0	0	0	1.14746e+06	0	0	0
[M+H]+	587.23	11.9527	C35H30N4O5	0.3	543.2410; 527.2084; 511.2139; 483.2176; 455.2230; 440.1994	Pheoporphyrin C2	chlorophyll derivative	Prenol lipids	SFD,SD,SFA,Whole	FV_SFD,FV_W,FE_SD,FS_SD,FV_SD,FE_SFD,FS_SFD,FE_SFA,FE_W	FS,FE,FV	1.7184e+06	0	1.4323e+06	2.2927e+06	1.75291e+06	1.51047e+06	457616	0	684942	0	1.41891e+06	0	808836	0	862649	0	1.15592e+06	1.42159e+06	0	993298	764234	1.44258e+06	977354
[M+Na]+	543.387	11.9704	C28H56O8	0.2	287.14	-	Galactolipid	no matches	SD	FE_SD,FS_SD,FV_SD	FS,FE,FV	94921.4	0	1.61366e+06	0	0	0	177834	0	3.02318e+06	0	0	0	94814.6	0	1.61185e+06	0	0	0	0	2.0829e+06	0	0	0
[M+Na]+	543.387	11.9719	C28H56O8	-	287.15	-	Galactolipid	no matches	SD	FE_SD,FV_SD	FE,FV	84205	0	1.43148e+06	0	0	0	0	0	0	0	0	0	52049.2	0	884837	0	0	0	0	772107	0	0	0
[M+H]+	780.576	11.9789	C43H77N3O9	0.5	520.3601; 446.3502	DGTSA		Prenol lipids	SFD,SD,SFA,Whole	FS_SFA,FE_SD,FS_W,FS_SD,FV_SD,FE_SFD,FS_SFD,FE_SFA,FE_W	FS,FE,FV	115852	0	375621	124001	159716	35055.4	96488	0	192615	115063	93848.6	80624.5	27353.4	0	465008	0	0	0	0	344415	79688.1	84521.6	38560
[M+Na]+	499.36	11.9857	C26H52O7	-0.6	243.12		Galactolipid	no matches	SD	FE_SD,FS_SD,FV_SD	FS,FE,FV	123786	0	2.10437e+06	0	0	0	177813	0	3.02283e+06	0	0	0	85105	0	1.44679e+06	0	0	0	0	2.19133e+06	0	0	0
[M+H]+	593.277	11.991	C35H36N4O5	0.5	533.2602; 460.2300	Pheophorbide A	tetrapyrrole	Tetrapyrroles and derivatives	SFD,SFA,Whole	FV_SFD,FV_W,FS_SFA,FS_W,FE_SFD,FS_SFD,FE_SFA,FV_SFA,FE_W	FS,FE,FV	1.89612e+06	0	0	1.1357e+06	2.40654e+06	2.90456e+06	825342	0	0	1.10679e+06	778313	921062	1.56475e+06	0	0	1.84858e+06	2.86148e+06	610071	0	0	1.36369e+06	2.01545e+06	1.47857e+06
[M+Na]+	455.334	11.9957	C24H48O6	-0.9	133.4601; 91.9901	-	Galactolipid	no matches	SD	FE_SD,FS_SD,FV_SD	FS,FE,FV	85711.2	0	1.45709e+06	0	0	0	116867	0	1.98673e+06	0	0	0	55414.1	0	942039	0	0	0	0	1.46195e+06	0	0	0
[M+Na]+	411.308	12.0055	C22H44O5	-1.5		-		no matches	SD	FE_SD,FS_SD,FV_SD	FS,FE,FV	38540.9	0	655195	0	0	0	46776.3	0	795198	0	0	0	21708.6	0	369046	0	0	0	0	606480	0	0	0
[M+H]+	593.276	12.0127	C35H36N4O5	-0.8	533.2601; 461.2300	Pheophorbide A	tetrapyrrole	Tetrapyrroles and derivatives	SFD,SD,SFA,Whole	FV_SFD,FV_W,FS_SFA,FE_SD,FS_W,FS_SD,FV_SD,FE_SFD,FS_SFD,FE_SFA,FV_SFA,FE_W	FS,FE,FV	1.39837e+06	0	43118.5	2.59647e+06	1.74721e+06	402161	799917	0	28063.1	1.25378e+06	488288	972036	892641	0	115101	951979	1.32475e+06	735231	0	62094.3	1.60074e+06	1.18675e+06	703143
[M+H]+	317.247	12.0737		113.523	161.1301; 147.1202; 133.1000; 119.0789; 105.0701; 91.0499	9-hydroxy-1,4a-dimethyl-7-propan-2-yl-2,3,4,9,10,10a-hexahydrophenanthrene-1-carboxylic acid		Fatty Acyls	SFD,SFA	FV_SFD,FS_SFA,FE_SFD,FS_SFD	FS,FE,FV	40831.4	0	0	0	138827	0	79109.5	0	0	18432.4	250540	0	64892.2	0	0	0	220634	0	0	0	6144.14	203333	0
[M+H]+	730.561	12.1375	C44H75NO7	-0.5	520.3601; 446.3502	DGTSA	Betaine lipid	Glycerophospholipids	SFD,SFA,Whole	FV_SFD,FV_W,FS_SFA,FS_W,FE_SFD,FS_SFD,FV_SFA	FS,FE,FV	269522	0	0	0	916375	0	998658	0	0	1.2339e+06	990913	1.17063e+06	237422	0	0	290872	267012	249350	0	0	508257	724767	473325
[M+Na]+	657.455	12.1411	C34H66O10	-0.2	575.4201; 375.1911	-	Galactolipid	no matches	SD	FE_SD,FS_SD	FS,FE	12666.2	0	215326	0	0	0	17090.4	0	290537	0	0	0	0	0	0	0	0	0	0	168621	0	0	0
[M+Na]+	581.398	12.1495	C31H58O8	-	-	-	-	Prenol lipids	SFD,SFA,Whole	FV_SFD,FV_W,FS_SFA,FS_W,FE_SFD,FS_SFD,FE_SFA,FV_SFA,FE_W	FS,FE,FV	136568	0	0	217835	224844	21653.4	466887	0	0	592015	464066	531335	256863	0	0	299089	337329	236915	0	0	369646	342079	263301
[M+H]+	587.23	12.1503	C35H31N4O5	0.4	-	Pheoporphyrin c2	-	Prenol lipids	SFD,SD,SFA,Whole	FV_SFD,FV_W,FS_SFA,FE_SD,FS_W,FS_SD,FE_SFD,FS_SFD,FE_SFA,FV_SFA,FE_W	FS,FE,FV	376187	0	397525	509256	393133	297142	509028	0	550135	494930	573238	552500	345583	0	0	438763	316600	419619	0	315887	480983	427657	423087
[M+H]+	533.254	12.1508	C32H36O7	0.8	-		-	no matches	SD	FE_SD,FS_SD,FV_SD	FS,FE,FV	2069.81	0	35186.8	0	0	0	15954	0	271219	0	0	0	2368.54	0	40265.2	0	0	0	0	115557	0	0	0
[M+Na]+	681.413	12.1901	C42H58O6	0.1	621.3901; 603.3802; 527.3201; 467.2901		-	Steroids and steroid derivatives	SFD,SFA,Whole	FV_SFD,FV_W,FS_SFA,FS_W,FE_SFD,FS_SFD,FE_SFA,FV_SFA,FE_W	FS,FE,FV	362091	0	0	504578	414841	311690	632593	0	0	717860	748678	684277	520655	0	0	432797	590662	746768	0	0	551745	584727	580912
	613.428	12.1942	-	-	-	-	-	no matches	SD	FE_SD,FS_SD,FV_SD	FS,FE,FV	11561.1	0	196539	0	0	0	21391.4	0	363654	0	0	0	8360.18	0	142123	0	0	0	0	234105	0	0	0
	581.398	12.1945	-	-	-	-	-	no matches	SFD,SFA,Whole	FV_SFD,FV_W,FS_SFA,FS_W,FE_SFD,FS_SFD,FE_SFA,FV_SFA,FE_W	FS,FE,FV	94104.5	0	0	136672	152416	30867.7	267561	0	0	307565	288604	313539	149930	0	0	166971	180505	162286	0	0	203736	207175	168898
[M+H]+	730.562	12.2061	C44H75NO7		520.3602; 446.3501	DGTSA	-	Glycerophospholipids	SFD,SD,SFA,Whole,SA	FV_SFD,FV_W,FE_SD,FS_W,FS_SD,FV_SD,FE_SFD,FE_SA,FE_SFA,FE_W	FS,FE,FV	883921	83967.8	1.7846e+06	920924	1.18089e+06	529804	170509	0	358818	0	0	507966	132944	0	192964	0	153186	260231	27989.3	778793	306975	444691	432667
[M+H]+	730.561	12.2149	C44H75NO7		520.3901; 446.3502; 144.1002	DGTSA	-	Glycerophospholipids	SFD,SD,SFA,Whole	FV_W,FS_SFA,FE_SD,FS_W,FS_SD,FV_SD,FE_SFD,FE_SFA,FV_SFA,FE_W	FS,FE,FV	590787	0	838283	682584	992187	166250	266386	0	436583	510075	0	308320	211712	0	1.21924e+06	219279	0	256693	0	831369	470646	330729	243754
[M+H]+	625.551	12.2208	C37H72N2O5	-0.2	365.3101; 347.3101; 115.0900; 70.0601	fatty acid	-	Prenol lipids	SD	FE_SD,FS_SD	FS,FE	21153.4	0	359608	0	0	0	7058.64	0	119997	0	0	0	0	0	0	0	0	0	0	159868	0	0	0
	525.376	12.2375		-	-	-	-	no matches	SD	FE_SD,FS_SD	FS,FE	6886.56	0	117071	0	0	0	9496.45	0	161440	0	0	0	0	0	0	0	0	0	0	92837	0	0	0
[M+Na]+	569.403	12.241	C30H58O8	-0.5	287.14		Galactolipid	no matches	SD	FE_SD,FS_SD,FV_SD	FS,FE,FV	5537.34	0	94134.8	0	0	0	13979.4	0	237650	0	0	0	9772.2	0	166127	0	0	0	0	165971	0	0	0
[M+H]+	625.551	12.244	C37H72N2O5	-1	366.3000; 347.3102; 115.0901; 70.0601	fatty acid		Prenol lipids	SD	FE_SD,FS_SD,FV_SD	FS,FE,FV	43963.6	0	747382	0	0	0	5400.99	0	91816.8	0	0	0	12799	0	217584	0	0	0	0	352261	0	0	0
[M+Na]+	681.413	12.2501	C42H58O6	0.1	621.3801; 527.3201; 467.2900			no matches	SFD,SD,SFA,Whole	FV_SFD,FV_W,FS_SFA,FS_W,FS_SD,FV_SD,FE_SFD,FS_SFD,FE_SFA,FV_SFA,FE_W	FS,FE,FV	436586	0	0	614867	767353	102171	848081	0	51624.6	1.00551e+06	1.19738e+06	670259	560580	0	47183.2	804640	672862	419032	0	32935.9	808340	879198	397154
[M+H]+	730.569	12.2549	-	-	-	DGTS 34:5	Glycolipid	Glycerophospholipids	Whole	FE_W	FE	166243	0	0	0	0	565225	0	0	0	0	0	0	0	0	0	0	0	0	0	0	0	0	188408
[M+H]+	525.376	12.2618	-	-	-	-	-	no matches	SD	FE_SD,FS_SD,FV_SD	FS,FE,FV	6250.09	0	106251	0	0	0	13463.7	0	228883	0	0	0	9058.99	0	154003	0	0	0	0	163046	0	0	0
[M+H]+	681.419	12.2999	-	-	-	-	-	Prenol lipids	Whole	FE_W	FE	150188	0	0	0	0	510641	0	0	0	0	0	0	0	0	0	0	0	0	0	0	0	0	170214
[M+H]+	730.562	12.3059	C44H75NO7		520.3699; 502.3500; 446.3501; 144.1002	DGTS 34:5	Glycolipid	Glycerophospholipids	SFD,SD,SFA,Whole	FS_SFA,FE_SD,FV_SD,FE_SFD,FS_SFD,FE_SFA,FE_W	FS,FE,FV	474679	0	99218.4	597570	354337	642159	186262	0	0	376040	257251	0	57114.4	0	970946	0	0	0	0	356721	324537	203863	214053
[M+H]+	681.413	12.3258	C40H52N6O4	0.6	603.3901; 527.3002	-	-	no matches	SFD,SD,Whole	FS_SD,FS_SFD,FE_W	FS,FE	24458.3	0	0	0	0	83158.1	179762	0	116515	0	587889	0	0	0	0	0	0	0	0	38838.2	0	195963	27719.4
[M+H]+	706.562	12.3563	C42H75NO7	1	496.3600; 446.3401; 144.1001; 100.1102	DGTS 32:3	Betaine lipid	Glycerophospholipids	SFD,SFA,Whole	FV_SFD,FV_W,FS_SFA,FV_SFA,FE_W	FS,FE,FV	66974.8	0	0	0	0	227714	426424	0	0	1.44984e+06	0	0	778958	0	0	1.25329e+06	930687	464477	0	0	901046	310229	230730
[M+H]+	706.562	12.3618	C42H75NO7	-0.3	496.3602; 446.3402	DGTS 32:3	Betaine lipid	Glycerophospholipids	SFD,SD,SFA,Whole	FV_W,FS_SFA,FE_SD,FS_W,FS_SD,FV_SD,FE_SFD,FS_SFD,FE_SFA,FV_SFA,FE_W	FS,FE,FV	1.16282e+06	0	1.30936e+06	1.15674e+06	1.69921e+06	835787	1.03307e+06	0	289821	1.21767e+06	892194	1.34461e+06	584714	0	951126	1.20875e+06	0	589053	0	850102	1.19438e+06	863801	923149
	706.562	12.3677	C40H77NO7	-	-	DGTS 32:3	Betaine lipid	Glycerophospholipids	SFD,SD,SFA,Whole	FV_SFD,FV_W,FS_SFA,FS_W,FV_SD,FE_SFD,FS_SFD,FE_SFA,FE_W	FS,FE,FV	880633	0	0	1.13391e+06	1.54735e+06	312893	1.11059e+06	0	0	1.63518e+06	1.22728e+06	913551	440562	0	927716	0	910872	401494	0	309239	923031	1.2285e+06	542646
[M+Na]+	931.539	12.4654	C49H80O15	-0.4	769.4901; 681.3500; 653.3200; 491.2602	DGDG (34:6)	Galactolipid	Glycerophospholipids	SD	FE_SD,FS_SD	FS,FE	27629.2	0	469696	0	0	0	12962.4	0	220361	0	0	0	0	0	0	0	0	0	0	230019	0	0	0
[M+H]+	635.468	12.567	C41H62O5	-0.3	285.2300, 267.2100; 199.1500; 159.1200; 145.1000; 119.0800	-	-	Fatty Acyls	SFD,SFA,Whole	FV_SFD,FV_W,FS_SFA,FS_W,FE_SFD,FS_SFD,FV_SFA,FE_W	FS,FE,FV	129941	0	0	0	261007	180792	413483	0	0	533670	505712	366462	206019	0	0	280467	251199	168797	0	0	271379	339306	238684
[M+Na]+	981.554	12.5761	C53H82O15	-0.3	819.5001; 705.3503; 679.3300; 543.3031; 517.2702; 405.1401	DGDG (38:9)	Galactolipid	Glycerophospholipids	SFD,SD,SFA,Whole,SA	FS_SA,FV_SFD,FV_W,FS_SFA,FE_SD,FS_W,FS_SD,FV_SD,FE_SFD,FS_SFD,FE_SFA,FV_SFA,FE_W	FS,FE,FV	769274	0	389298	888583	915133	733956	1.08853e+06	21496.4	450014	1.27921e+06	1.50146e+06	826041	718877	0	116643	946960	854048	619846	7165.48	318652	1.03825e+06	1.09021e+06	726614
[M+H]+	635.467	12.5813	C41H62O5	-1.4	285.2200; 267.2100, 173.1300, 159.1200; 131.0800, 119.0800; 91.0501	-	-	Fatty Acyls	SFD,SD,SFA,Whole	FV_SFD,FV_W,FS_SFA,FE_SD,FS_W,FS_SD,FV_SD,FE_SFD,FS_SFD,FE_SFA,FV_SFA,FE_W	FS,FE,FV	166617	0	90760.4	240029	254885	53431.7	422482	0	102833	546331	516192	353351	207199	0	27700.4	297506	241089	160342	0	73764.6	361289	337388	189042
[M+H]+	508.25	12.5815	C33H33NO4	3		-	-	no matches	SFD,SD,SFA,Whole	FV_SFD,FV_W,FS_SFA,FE_SD,FS_W,FS_SD,FV_SD,FE_SFD,FS_SFD,FE_SFA,FV_SFA,FE_W	FS,FE,FV	190288	0	149243	261684	281057	74391.6	410109	0	154105	499329	428229	435992	238752	0	50201.7	306125	290222	205370	0	117850	355712	333169	238584
[M+H]+	656.547	12.6021	C38H73NO7	-0.2	446.3501; 428.3201	DGTSA (14:0/14:0)	-	no matches	SFD,SFA,Whole	FV_SFD,FV_W,FS_SFA,FS_W,FS_SFD,FV_SFA,FE_W	FS,FE,FV	60925.5	0	0	0	0	207147	801092	0	0	1.08209e+06	907999	733620	696121	0	0	1.26463e+06	709425	392753	0	0	782242	539141	444507
[M+H]+	656.547	12.6043	C38H73NO7	-2.5	-	-	-	no matches	SFD,SD,SFA,Whole	FV_SFD,FV_W,FS_SFA,FE_SD,FS_W,FS_SD,FV_SD,FE_SFD,FS_SFD,FE_SFA,FV_SFA,FE_W	FS,FE,FV	427028	0	50059.7	454322	652522	335041	689943	0	125740	777044	485045	1.05857e+06	831777	0	99362.5	1.14156e+06	931186	735421	0	91720.6	790976	689584	709676
[M+Na]+	981.563	12.6236	C53H82O15	-0.3	819.5111; 705.3881; 679.3300; 543.2874; 517.2801; 405.1402; 347.1003	-	Galactolipid	Glycerophospholipids	Whole	FE_W	FE	211842	0	0	0	0	720263	0	0	0	0	0	0	0	0	0	0	0	0	0	0	0	0	240088
[M+H]+	732.577	12.6673	C44H77NO7	-0.3	522.3791; 504.3700; 446.3501; 428.3402; 144.1010	Diacylglycerol trimethyl homoserine (DGTS) 34:4	Betaine lipid	Glycerophospholipids	SFD,SD,SFA,Whole	FV_SFD,FV_W,FS_SFA,FE_SD,FS_W,FS_SD,FV_SD,FE_SFD,FS_SFD,FE_SFA,FV_SFA,FE_W	FS,FE,FV	795599	0	283213	902269	1.1336e+06	612522	788135	0	135671	578699	1.38518e+06	688647	574025	0	342691	787187	765218	330742	0	253858	756052	1.09467e+06	543970
[M+H]+	732.577	12.6682	C44H77NO7	-1.6	522.3801; 504.3700; 446.3502; 428.3402	DGTS 34:4	Betaine lipid	Glycerophospholipids	SFD,SD,SFA,Whole	FV_SFD,FV_W,FS_SFA,FS_W,FV_SD,FE_SFD,FS_SFD,FE_SFA,FV_SFA,FE_W	FS,FE,FV	762340	0	0	740231	1.31423e+06	537491	1.59123e+06	0	0	2.35083e+06	788545	2.2708e+06	426184	0	234458	525305	519197	357633	0	78152.6	1.20546e+06	873992	1.05531e+06
[M+Na]+	791.471	12.8118	C45H68O10	0.1	543.2901; 489.2502	MGDG (34:4)	Galactolipid	Glycerophospholipids	SFD,SD,SA	FS_SA,FV_SFD,FE_SD,FS_SD,FV_SD	FS,FE,FV	5555.85	0	94449.5	0	0	0	17443.2	42192.8	254342	0	0	0	60872.6	0	972941	0	12378.4	0	14064.3	440578	0	4126.15	0
[M+H]+	708.577	12.939	C42H77NO7	2	498.3786; 446.3500; 236.1512; 144.1001	DGTS (32:2)	Betaine lipid	Glycerophospholipids	SFD,SFA,Whole	FV_SFD,FS_SFA,FS_W,FE_SFD,FS_SFD,FE_SFA,FV_SFA	FS,FE,FV	623756	0	0	753542	1.36723e+06	0	577093	0	0	615725	967041	379351	610627	0	0	1.13217e+06	943961	0	0	0	833812	1.09274e+06	126450
[M+H]+	708.577	12.9833	C42H77NO7		498.3800; 446.3501	DGTS (32:2)	Betaine lipid	Glycerophospholipids	SFD,SD,SFA,Whole	FV_SFD,FV_W,FS_SFA,FS_W,FV_SD,FE_SFD,FS_SFD,FE_SFA,FV_SFA,FE_W	FS,FE,FV	1.1052e+06	0	0	1.05954e+06	1.90621e+06	791919	1.29729e+06	0	0	1.78849e+06	941321	1.68097e+06	859512	0	289538	1.33886e+06	856664	668906	0	96512.8	1.39563e+06	1.23473e+06	1.04726e+06
[M+H]+	871.572	13.0112	C55H74N4O5	0.9	593.2799; 533.2501	Pheophytin A	chlorophyll a derivative	Glycerophospholipids	SD,SA	FS_SD,FV_SD,FE_SA	FS,FE,FV	66514.8	1.13075e+06	0	0	0	0	11798.5	0	200575	0	0	0	88893.6	0	1.51119e+06	0	0	0	376917	570588	0	0	0
[M+H]+	708.578	13.0314	C42H77NO7	-1.4	499.3800; 446.3402	DGTS (32:2)	Betaine lipid	Glycerophospholipids	SFD,SD,SFA,Whole	FV_W,FE_SD,FS_SD,FV_SD,FE_SFD,FE_SFA,FE_W	FS,FE,FV	890763	0	149601	735351	1.71098e+06	552341	20611	0	350386	0	0	0	181387	0	495816	0	0	517554	0	331935	245117	570327	356631
[M+H]+	607.292	13.0509	C36H38N4O5	-2	547.2701; 461.2300	Phaeophorbide A Methyl Ester	tetrapyrrole	Tetrapyrroles and derivatives	SFD,SD,SFA,Whole	FV_SFD,FS_SFA,FS_W,FS_SD,FE_SFD,FE_SFA,FV_SFA,FE_W	FS,FE,FV	815777	0	0	35085.1	2.56101e+06	177548	80658.7	0	68985.8	172546	0	87896.1	795714	0	0	75151.5	2.63027e+06	0	0	22995.3	94261	1.73043e+06	88481.4
[M+Na]+	983.567	13.0742	C53H84O15		821.5201; 705.3402; 681.3502; 543.3002; 519.2901	DGDG (38:8)	Galactolipid	Glycerophospholipids	SFD,SD,SFA,Whole	FV_SFD,FV_W,FS_SFA,FE_SD,FS_W,FS_SD,FV_SD,FE_SFD,FS_SFD,FE_SFA,FV_SFA	FS,FE,FV	122927	0	49327.9	192712	215373	0	355432	0	15441.6	689986	330255	185140	224185	0	11063.7	308327	312086	139604	0	25277.7	397008	285905	108248
[M+H]+	607.292	13.0894	C36H38N4O5	2.1	547.2698; 461.2291	Phaeophorbide A Methyl Ester	tetrapyrrole	Tetrapyrroles and derivatives	SFD,SD,SFA,Whole	FV_W,FS_SFA,FE_SD,FS_SD,FV_SD,FE_SFD,FS_SFD,FE_SFA,FE_W	FS,FE,FV	807044	0	15785.7	41042	2.6011e+06	98654.3	464302	0	56012.8	96423	1.471e+06	0	11130.7	0	16562.7	0	0	34531.8	0	29453.8	45821.6	1.35737e+06	44395.4
[M+Na]+	983.568	13.0933	C53H84O15	-3	821.5002; 705.3401; 681.3453; 543.2901; 519.3002; 405.1401	digalactosyldiacylglycerol/DGDG (20:5/18:3).	Galactolipid	Glycerophospholipids	SFD,SFA,Whole	FV_SFD,FV_W,FS_SFA,FS_W,FE_SFD,FS_SFD,FE_SFA,FV_SFA,FE_W	FS,FE,FV	102111	0	0	171304	120129	55743.1	406804	0	0	312935	525724	544477	148847	0	0	124862	194565	186654	0	0	203033	280139	262291
[M+Na]+	983.579	13.1026	C53H84O15		821.5100; 705.3602; 681.3502; 519.2901	DGDG (38:8)	Galactolipid	Glycerophospholipids	Whole	FE_W	FE	55817.8	0	0	0	0	189781	0	0	0	0	0	0	0	0	0	0	0	0	0	0	0	0	63260.2
[M+H]+	708.577	13.1184	C42H77NO7	-1.4	498.3789; 446.3500; 429.3501	DGTSA		no matches	SFD,SD,SFA,Whole	FV_SFD,FV_W,FS_SFA,FE_SD,FS_W,FS_SD,FV_SD,FE_SFD,FS_SFD,FE_SFA,FV_SFA,FE_W	FS,FE,FV	524646	0	169503	752043	509483	488369	267028	0	196696	287559	353619	227379	311045	0	652968	329290	301118	296552	0	339722	456297	388073	337433
[M+Na]+	703.497	13.133	C36H71O11	-1.4				no matches	SD	FE_SD,FS_SD,FV_SD	FS,FE,FV	8371.65	0	142318	0	0	0	12364	0	210188	0	0	0	5229.39	0	88899.7	0	0	0	0	147135	0	0	0
[M+H]+	703.496	13.1702	C48H65N4O2	-0.3	236.161			no matches	SD	FE_SD	FE	8059.42	0	137010	0	0	0	0	0	0	0	0	0	0	0	0	0	0	0	0	45670	0	0	0
	633.156	13.1768						no matches	Whole	FE_W	FE	28227.8	0	0	0	0	95974.5	0	0	0	0	0	0	0	0	0	0	0	0	0	0	0	0	31991.5
[M+Na]+	793.485	13.2191	C45H69O10	-1.3	793.4903; 701.6201; 517.2702; 243.0901	MGDG (18:4)	Galactolipid	Glycerophospholipids	SFD,SD,SFA,Whole	FS_SFA,FS_W,FV_SD,FS_SFD	FS,FV	0	0	0	0	0	0	176589	0	0	241306	200290	158805	10518.6	0	178816	0	0	0	0	59605.3	80435.3	66763.4	52935.1
[M+Na]+	659.471	13.2237	C34H67O10	-0.2	-		Galactolipid	no matches	SD	FE_SD,FS_SD,FV_SD	FS,FE,FV	16635.8	0	282809	0	0	0	20799.2	0	353587	0	0	0	9150.94	0	155566	0	0	0	0	263987	0	0	0
[M+Na]+	793.486	13.2261	C45H69O10		793.4801; 517.2802	MGDG (18:4)	Galactolipid	Glycerophospholipids	SFD,SD,SFA,Whole	FV_SFD,FV_W,FS_SFA,FE_SD,FS_W,FS_SD,FV_SD,FE_SFD,FS_SFD,FE_SFA,FV_SFA,FE_W	FS,FE,FV	90278.9	0	202714	100089	120942	45374.7	199472	0	235488	258913	219532	152664	70739.1	0	188426	73383.3	99070.6	30373.9	0	208876	144128	146515	76137.6
[M+H]+	607.291	13.228	C36H38N4O5	-1.2	547.2700; 460.2200	Methyl phaeophorbide a	tetrapyrrole	Tetrapyrroles and derivatives	SFD	FV_SFD,FE_SFD,FS_SFD	FS,FE,FV	252182	0	0	0	857419	0	87063.3	0	0	0	296015	0	220706	0	0	0	750401	0	0	0	0	634612	0
[M+Na]+	793.493	13.258	C45H69O10		732.1002; 517.281	MGDG (18:4/18:4)	Galactolipid	no matches	Whole	FE_W	FE	23010.5	0	0	0	0	78235.6	0	0	0	0	0	0	0	0	0	0	0	0	0	0	0	0	26078.5
[M+Na]+	615.442	13.2621	C32H63O9	-0.8	331.1701; 305.1601	-	Galactolipid	no matches	SD	FE_SD,FS_SD,FV_SD	FS,FE,FV	28528.6	0	484986	0	0	0	32852.2	0	558488	0	0	0	11677.8	0	198523	0	0	0	0	413999	0	0	0
[M+Na]+	571.418	13.2874	C30H60O8	-0.7	512.3201; 287.1512	-	Galactolipid	no matches	SD	FE_SD,FS_SD,FV_SD	FS,FE,FV	34722	0	590274	0	0	0	37223.6	0	632801	0	0	0	10554.4	0	179426	0	0	0	0	467500	0	0	0
[M+Na]+	483.365	13.3056	C30H59O8		-	-	-	no matches	SD	FE_SD,FS_SD,FV_SD	FS,FE,FV	21521.1	0	365859	0	0	0	21219.1	0	360725	0	0	0	8224.62	0	139818	0	0	0	0	288801	0	0	0
[M+H]+	338.284	13.3484	C17H40NOP	1.8	-	-	-	no matches	SD	FE_SD,FV_SD	FE,FV	10.6614	0	181.244	0	0	0	0	0	0	0	0	0	13.3988	0	227.779	0	0	0	0	136.341	0	0	0
[M+Na]+	769.488	13.3766	C43H70O10	-0.8	519.2901; 491.2601	MGDG (34:6)	Galactolipid	Glycerophospholipids	SD	FE_SD,FS_SD,FV_SD	FS,FE,FV	8233	0	139961	0	0	0	6524.69	0	110920	0	0	0	6946.87	0	118097	0	0	0	0	122992	0	0	0
[M+Na]+	819.501	13.4959	C47H72O10	-1.1	543.2900; 517.2801	MGDG (38:9)	Galactolipid	Glycerophospholipids	SFD,SFA,Whole	FV_SFD,FS_SFA,FS_W,FE_SFD,FS_SFD,FV_SFA	FS,FE,FV	52275.4	0	0	0	177736	0	197037	0	0	247630	221200	201097	95743.1	0	0	128713	196813	0	0	0	125448	198583	67032.3
